# Supplementary material for: 2,5-Dimethyl­anilinium nitrate
Source: Acta Crystallogr Sect E Struct Rep Online. 2009 Jul 18;65(Pt 8):o1917. doi: 10.1107/S1600536809027718 (PMC2977111; doi:10.1107/S1600536809027718)
Supplement: Supplementary file 2 [file e-65-o1917-Isup2.hkl]

#
# h,k,l, Fc-squared, Fo-squared, sigma(Fo-squared) and status flag
#
data_I
_shelx_title ' cad4 in P m c n'
_shelx_refln_list_code          4
_shelx_F_calc_maximum      187.14
_exptl_crystal_F_000       392.00
_reflns_d_resolution_high  0.5982
 
loop_
 _symmetry_equiv_pos_as_xyz
 'x, y, z'
 '-x+1/2, -y+1/2, z+1/2'
 'x+1/2, -y, -z'
 '-x, y+1/2, -z+1/2'
 '-x, -y, -z'
 'x-1/2, y-1/2, -z-1/2'
 '-x-1/2, y, z'
 'x, -y-1/2, z-1/2'
 
_cell_length_a     6.7619
_cell_length_b     7.9423
_cell_length_c    17.1373
_cell_angle_alpha  90.000
_cell_angle_beta   90.000
_cell_angle_gamma  90.000
 
_shelx_F_squared_multiplier     1.000
 
loop_
 _refln_index_h
 _refln_index_k
 _refln_index_l
 _refln_F_squared_calc
 _refln_F_squared_meas
 _refln_F_squared_sigma
 _refln_observed_status
   2   0   0    35019.59    31516.14    411.47 o
   4   0   0     4696.52     4676.13     43.15 o
   6   0   0     2335.45     2278.36     14.17 o
   8   0   0      285.84      270.60      5.23 o
  10   0   0       30.97       23.19      4.64 o
   1   1   0     1753.50     1716.65      8.16 o
   3   1   0      845.37      922.67      5.89 o
   5   1   0      173.94      180.57      3.05 o
   7   1   0       63.02       54.55      3.34 o
   9   1   0       24.09       20.87      4.08 o
  11   1   0        4.12       -1.60      6.02 o
   0   2   0      901.28      932.64      7.20 o
   2   2   0      978.51     1034.03      6.58 o
   4   2   0      493.58      483.09     13.46 o
   6   2   0       28.53       28.77      2.15 o
   8   2   0        3.49        1.63      3.36 o
  10   2   0        5.53        1.43      5.76 o
   5   3   0       39.86       35.60      3.08 o
   7   3   0       14.20       15.76      3.34 o
   9   3   0        0.32       -5.02      5.02 o
  11   3   0        0.69       -3.53      4.42 o
   0   4   0      694.77      740.89      7.81 o
   2   4   0       30.37       30.54      1.51 o
   6   4   0       31.18       27.23      2.29 o
   8   4   0        0.08       -0.96      3.34 o
  10   4   0        1.89        3.77      5.75 o
   1   5   0      338.50      331.72      3.61 o
   5   5   0       66.77       64.82      2.66 o
   7   5   0       25.14       29.75      2.68 o
   9   5   0        1.17        4.84      5.45 o
   0   6   0     1472.70     1378.06     13.79 o
   2   6   0      478.64      453.20     15.56 o
   4   6   0      175.67      161.89      3.61 o
   6   6   0      179.65      183.26      4.44 o
   8   6   0       34.12       34.90      3.32 o
  10   6   0        3.42       -5.78      6.61 o
   1   7   0      353.50      339.59      4.64 o
   3   7   0      462.01      460.39      9.75 o
   5   7   0      106.73      114.53      3.68 o
   7   7   0       32.29       37.02      3.13 o
   9   7   0       16.81       13.63      4.74 o
   0   8   0       11.54       11.40      2.93 o
   2   8   0       44.48       46.78      3.47 o
   4   8   0       36.67       39.89      3.60 o
   6   8   0        3.09        0.92      3.61 o
   8   8   0        1.70        1.78      4.27 o
   1   9   0        2.00        3.43      3.10 o
   3   9   0        3.02        3.14      2.78 o
   5   9   0        1.01       -1.25      2.95 o
   7   9   0        0.86        3.42      4.08 o
   0  10   0       27.04       35.11      3.96 o
   4  10   0        5.71        9.55      5.61 o
   6  10   0        4.46        0.78      3.71 o
   1  11   0        0.83       -1.65      5.54 o
   3  11   0        4.23        2.43      4.18 o
   5  11   0        0.33        1.12      4.35 o
   0  12   0       10.61       13.52      4.67 o
   2  12   0        8.50        7.42      3.28 o
   4  12   0        4.57       13.33      3.24 o
   1  13   0        4.74        9.15      3.41 o
   0   1   1     1649.99     1688.76      7.60 o
   1   1   1      388.91      418.65      2.68 o
   2   1   1      996.59     1016.83      6.02 o
   3   1   1      991.18     1084.51      7.41 o
   4   1   1      260.07      268.18      3.44 o
   5   1   1       15.39       14.18      1.73 o
   6   1   1       56.27       55.15      2.45 o
   7   1   1       21.42       19.49      2.30 o
   8   1   1       15.07        9.90      6.17 o
   9   1   1       10.31        9.72      3.65 o
  10   1   1        3.29        2.11      5.71 o
  11   1   1        0.17        5.25      5.52 o
   0   2   1     2251.63     2306.18     11.87 o
   1   2   1      200.11      201.48      2.79 o
   2   2   1      472.46      456.11      9.38 o
   3   2   1       43.29       44.41      1.48 o
   4   2   1      107.68      118.41      2.40 o
   5   2   1        3.63        3.97      1.85 o
   6   2   1       69.58       73.72      2.66 o
   7   2   1        0.09        2.73      3.26 o
   8   2   1        6.12        9.79      3.12 o
   9   2   1        0.02        0.16      3.41 o
  10   2   1        1.22       -5.81      5.81 o
  11   2   1        0.04        6.74      4.09 o
   0   3   1      143.53      151.81      2.72 o
   1   3   1      445.04      470.44     13.57 o
   2   3   1       16.60       15.61      1.22 o
   3   3   1      468.68      460.67      3.96 o
   4   3   1        0.33       -1.17      2.06 o
   5   3   1       12.89       11.18      1.75 o
   6   3   1        0.57        3.35      1.94 o
   7   3   1       31.54       31.24      2.52 o
   8   3   1        0.75       -0.21      2.51 o
   9   3   1        1.50       -5.23      5.23 o
  10   3   1        0.30       -1.83      5.68 o
  11   3   1        0.07        2.51      6.14 o
   0   4   1       63.90       70.57      2.41 o
   1   4   1       42.85       47.10      1.61 o
   2   4   1       72.60       79.99      1.97 o
   3   4   1       10.40       11.71      2.70 o
   4   4   1       26.72       26.95      1.96 o
   5   4   1        5.11        4.70      1.66 o
   6   4   1        5.56        7.60      1.90 o
   7   4   1        1.66        3.61      1.93 o
   8   4   1        0.87        3.95      2.68 o
   9   4   1        0.23       -1.33      5.02 o
  10   4   1        0.36        0.37      5.96 o
   0   5   1       29.15       29.63      2.36 o
   1   5   1        0.46        2.52      1.88 o
   2   5   1       24.06       27.36      3.56 o
   3   5   1      322.12      318.80      5.85 o
   4   5   1        9.40       10.19      1.83 o
   5   5   1       20.05       21.44      2.08 o
   6   5   1        2.14       -2.47      3.36 o
   7   5   1        0.44       -0.61      4.92 o
   8   5   1        0.55        1.69      2.86 o
   9   5   1        9.12        5.22      5.81 o
  10   5   1        0.15       -5.45      5.45 o
   0   6   1      412.86      415.75      6.34 o
   1   6   1       54.48       55.09      2.29 o
   2   6   1       60.19       58.60      2.43 o
   3   6   1       31.59       31.03      2.23 o
   4   6   1       17.83       17.24      2.23 o
   5   6   1        9.21        9.70      3.24 o
   6   6   1       31.46       28.44      3.35 o
   7   6   1        2.15        2.09      2.70 o
   8   6   1        0.55       -3.98      3.98 o
   9   6   1        0.50        4.05      5.75 o
  10   6   1        0.00       -2.07      6.59 o
   0   7   1      188.29      176.46      4.99 o
   1   7   1       71.77       79.77      2.78 o
   2   7   1      148.34      151.59      7.23 o
   3   7   1      147.80      156.67      3.79 o
   4   7   1       79.55       77.65      3.10 o
   5   7   1       22.53       23.56      2.63 o
   6   7   1       31.10       33.45      3.03 o
   7   7   1        1.26       -2.78      3.84 o
   8   7   1        8.73        5.67      2.95 o
   9   7   1        2.82        4.69      6.35 o
   0   8   1        0.56        0.21      4.06 o
   1   8   1       18.72       17.89      2.20 o
   2   8   1       29.24       31.27      2.58 o
   3   8   1       11.93       10.79      2.29 o
   4   8   1       13.80       19.98      5.58 o
   6   8   1        0.28       -0.92      3.66 o
   7   8   1        3.03        6.35      3.38 o
   8   8   1        0.39       -0.59      4.05 o
   9   8   1        0.87        4.59      6.12 o
   0   9   1        3.76        8.77      3.04 o
   1   9   1       25.13       26.69      2.84 o
   2   9   1        2.63        4.93      3.56 o
   3   9   1        3.69        4.08      2.73 o
   4   9   1        1.15        0.09      3.65 o
   5   9   1        3.21        1.21      3.10 o
   6   9   1        0.32        5.20      4.71 o
   7   9   1        2.54        5.75      3.88 o
   8   9   1        0.04        4.10      5.99 o
   0  10   1        0.12       -1.96      4.54 o
   1  10   1        0.90       -0.08      2.97 o
   2  10   1        6.79       11.39      2.58 o
   3  10   1        0.55        2.24      3.61 o
   4  10   1        5.21        7.62      3.53 o
   5  10   1        0.36       -5.15      5.15 o
   6  10   1        0.11        1.06      3.33 o
   7  10   1        0.15        0.17      3.47 o
   0  11   1        0.21        2.86      3.68 o
   1  11   1        0.01       -3.85      3.85 o
   2  11   1        0.14       -4.00      4.00 o
   3  11   1        0.17        1.16      5.04 o
   4  11   1        0.08        3.59      3.45 o
   5  11   1        0.07        0.58      4.29 o
   6  11   1        0.05        5.36      6.84 o
   0  12   1        4.29        6.86      4.56 o
   1  12   1        0.01       -3.98      4.32 o
   2  12   1        1.12        1.46      4.31 o
   3  12   1        0.02        5.55      4.49 o
   4  12   1        0.46       -5.03      5.03 o
   0  13   1        6.16        2.84      7.32 o
   1  13   1        0.02        1.44      3.90 o
   2  13   1        4.97        8.06      6.44 o
   1   0   2      968.38      929.55     23.77 o
   2   0   2     2536.65     2753.35     47.17 o
   3   0   2      164.11      181.81      2.26 o
   4   0   2      975.93     1044.18     20.01 o
   5   0   2       79.38       77.35      2.32 o
   6   0   2        3.62        6.85      1.86 o
   7   0   2       36.62       34.67      2.53 o
   8   0   2       23.43       23.08      3.36 o
   9   0   2       10.25       16.02      3.62 o
  11   0   2        2.67        2.82      6.01 o
   0   1   2      790.05      763.15      5.42 o
   1   1   2     3470.96     3612.40     32.42 o
   2   1   2      589.80      598.98      5.58 o
   3   1   2      823.11      836.76      9.29 o
   4   1   2      170.69      171.19      2.70 o
   5   1   2      246.75      260.45     10.19 o
   6   1   2       31.63       30.37      2.25 o
   7   1   2       53.59       49.44      3.86 o
   8   1   2        8.05        8.10      4.81 o
   9   1   2        7.83        4.86      5.14 o
  10   1   2        2.06        5.99      3.87 o
  11   1   2        1.91        5.65      6.04 o
   0   2   2      227.08      245.04      2.92 o
   1   2   2      295.86      288.51      5.24 o
   2   2   2     1215.28     1257.08      7.41 o
   3   2   2       51.09       46.77      1.55 o
   4   2   2      442.78      448.04      5.42 o
   5   2   2        7.55       12.21      1.55 o
   7   2   2        1.97        1.82      4.18 o
   8   2   2        0.33        1.58      4.45 o
   9   2   2        0.63       -0.62      4.77 o
  10   2   2        2.09       -2.50      5.59 o
  11   2   2        0.06        3.27      5.70 o
   0   3   2      385.61      398.11      4.18 o
   1   3   2      184.94      177.73      3.76 o
   2   3   2      179.31      182.93      2.39 o
   4   3   2       41.12       46.04      2.89 o
   5   3   2       29.27       30.76      2.04 o
   6   3   2        8.75       10.48      4.05 o
   7   3   2        7.51        5.98      2.46 o
   8   3   2        0.76        3.59      3.17 o
   9   3   2        0.01        2.39      3.37 o
  10   3   2        0.04        0.00      5.89 o
   1   4   2      106.17       95.36      3.80 o
   2   4   2      317.83      311.74      3.63 o
   3   4   2       24.10       22.61      3.39 o
   4   4   2      193.73      205.11      3.32 o
   5   4   2        3.48        3.89      1.97 o
   6   4   2        3.55        1.16      2.80 o
   7   4   2        0.31        0.18      2.62 o
   8   4   2        3.50        4.00      2.63 o
   9   4   2        0.02       -0.50      3.64 o
  10   4   2        3.97        7.39      3.98 o
   0   5   2        0.12       -1.61      2.72 o
   1   5   2       96.75      103.03      2.31 o
   2   5   2        0.38        2.66      1.65 o
   3   5   2       13.59       12.40      2.86 o
   4   5   2        0.00        0.83      2.35 o
   5   5   2        8.40        7.22      2.98 o
   6   5   2        0.70        2.89      2.30 o
   7   5   2        1.90       -0.66      4.80 o
   8   5   2        0.30       -0.87      3.44 o
   9   5   2        1.14       -2.79      5.89 o
  10   5   2        0.14        1.98      5.87 o
   1   6   2      225.76      223.01      6.45 o
   2   6   2      435.47      423.71      5.19 o
   3   6   2      133.38      136.91      3.20 o
   4   6   2      277.31      282.63     13.44 o
   5   6   2       59.93       66.39      2.92 o
   6   6   2       23.84       26.10      4.25 o
   7   6   2       22.03       26.67      4.16 o
   8   6   2       13.74       15.60      5.61 o
   9   6   2        5.99        4.41      6.05 o
  10   6   2        6.11        7.05      4.80 o
   0   7   2       27.66       26.48      2.89 o
   1   7   2       67.18       63.56      2.52 o
   2   7   2       32.35       32.78      2.78 o
   3   7   2        0.09       -2.94      2.94 o
   4   7   2       20.86       22.47      2.40 o
   5   7   2       16.77       11.36      2.40 o
   6   7   2        7.63        4.14      3.03 o
   7   7   2        6.96        4.90      2.89 o
   8   7   2        3.29        9.54      2.63 o
   9   7   2        0.01       -0.39      5.82 o
   0   8   2        0.93        1.68      3.81 o
   1   8   2        2.80        4.49      2.20 o
   2   8   2       17.83       21.09      2.27 o
   3   8   2        2.02        1.03      3.09 o
   4   8   2       15.02       16.27      2.43 o
   5   8   2        1.58        3.37      4.44 o
   6   8   2        0.01       -3.93      5.35 o
   7   8   2        0.61        1.82      3.72 o
   8   8   2        0.03        0.54      6.39 o
   0   9   2       48.22       49.43      4.06 o
   1   9   2        0.88       -1.29      3.46 o
   2   9   2       33.78       29.25      2.86 o
   3   9   2       14.64       14.61      2.95 o
   4   9   2       15.16       15.79      2.80 o
   5   9   2        0.52       -0.33      5.26 o
   6   9   2        5.13        1.70      4.20 o
   7   9   2        0.06       -0.89     10.34 o
   8   9   2        0.93        2.23      4.33 o
   0  10   2        0.00        2.81      4.84 o
   1  10   2        0.36        5.83      2.82 o
   2  10   2        0.72       -2.15      3.66 o
   3  10   2        0.06        0.31      3.72 o
   4  10   2        1.46       -0.61      3.86 o
   5  10   2        0.01        3.44      4.05 o
   6  10   2        0.05       -2.62      4.18 o
   7  10   2        0.00       -0.22      4.24 o
   0  11   2        0.78        3.83      5.41 o
   1  11   2        4.00       -3.28      8.21 o
   2  11   2        0.69       -3.91      4.01 o
   3  11   2        0.08        0.52      4.16 o
   4  11   2        0.28       -2.80      4.38 o
   5  11   2        0.82       -3.24      4.34 o
   6  11   2        0.02       -4.26      4.37 o
   0  12   2        0.24        4.34      5.75 o
   1  12   2        4.21       11.96      4.99 o
   2  12   2        0.27        0.15      3.58 o
   3  12   2        3.11        4.11      3.94 o
   4  12   2        0.26        3.67      4.28 o
   0  13   2        2.13        5.69      7.00 o
   1  13   2        1.06        5.14      4.92 o
   2  13   2        1.92        4.44      3.89 o
   0   1   3      371.39      334.91      3.17 o
   1   1   3     5592.81     5597.06     52.61 o
   5   1   3      227.68      218.98      3.47 o
   6   1   3        3.39        4.78      2.14 o
   7   1   3      118.40      120.32     10.84 o
   8   1   3        1.54       -1.65      3.42 o
   9   1   3        0.06       -3.68      4.76 o
  10   1   3        0.42        4.25      4.76 o
  11   1   3        1.31       -2.85      6.12 o
   0   2   3     3083.84     3043.58     14.99 o
   1   2   3        0.43       -0.58      1.32 o
   2   2   3      689.54      647.01      4.77 o
   5   2   3        5.16        4.56      2.27 o
   6   2   3       65.17       61.75      2.57 o
   7   2   3        3.48        4.69      2.34 o
   8   2   3        3.36        4.63      3.36 o
   9   2   3        1.02       -3.75      5.40 o
  10   2   3        0.15        1.62      3.57 o
  11   2   3        0.36        4.12      5.68 o
   0   3   3     3919.09     4225.90     20.60 o
   1   3   3     1133.93     1204.77     14.87 o
   2   3   3     1867.39     2010.05     59.24 o
   3   3   3      136.90      130.19      2.37 o
   4   3   3      488.21      502.49     13.76 o
   5   3   3       46.08       41.22      2.13 o
   6   3   3      143.00      139.81      3.46 o
   7   3   3       41.04       40.19      2.66 o
   8   3   3       30.45       28.34      3.34 o
   9   3   3        0.94        2.74      3.56 o
  10   3   3        5.27        0.74      5.60 o
   0   4   3        7.75        8.92      1.83 o
   1   4   3      120.74      137.44      3.23 o
   2   4   3      197.72      210.52      5.79 o
   3   4   3      118.59      116.63      2.55 o
   4   4   3       55.71       57.03      2.19 o
   5   4   3       41.97       40.88      4.37 o
   6   4   3        1.22       -3.25      3.25 o
   7   4   3       16.31       18.57      2.36 o
   8   4   3        0.89        2.45      3.43 o
   9   4   3        6.31        0.33      5.68 o
  10   4   3        0.06        1.53      5.74 o
   0   5   3      183.16      192.53      4.14 o
   1   5   3      117.58      117.55      2.44 o
   2   5   3      137.02      137.16      7.86 o
   3   5   3       76.07       76.13      2.45 o
   4   5   3       52.92       46.07      2.31 o
   5   5   3        2.52        1.33      2.61 o
   6   5   3       12.21       13.19      2.22 o
   7   5   3        9.82        8.08      2.44 o
   8   5   3        2.86       -1.39      5.39 o
   9   5   3        0.57        0.00      5.96 o
  10   5   3        0.66       -2.38      6.01 o
   0   6   3        7.31        8.39      2.47 o
   2   6   3       40.88       38.80      2.28 o
   3   6   3        7.02       10.02      1.85 o
   4   6   3       20.88       18.81      4.59 o
   5   6   3        9.03       11.26      2.17 o
   6   6   3        0.82        1.54      2.96 o
   7   6   3        4.34        3.99      2.94 o
   8   6   3        1.63       -3.82      3.82 o
   9   6   3        0.79        8.89      4.09 o
  10   6   3        0.51       -2.09      6.06 o
   1   7   3        9.33        7.02      1.91 o
   2   7   3       66.37       59.84      4.52 o
   3   7   3        9.97       11.20      2.13 o
   4   7   3       29.93       29.86      2.67 o
   5   7   3        0.95        0.07      3.03 o
   6   7   3        8.66        8.57      2.45 o
   7   7   3        4.25        3.90      2.99 o
   8   7   3        2.07       -0.76      3.84 o
   9   7   3        0.00        0.98      4.14 o
   0   8   3        0.30       -2.78      4.05 o
   1   8   3        4.02        2.88      2.35 o
   2   8   3       27.32       26.12      5.12 o
   3   8   3        0.69        5.53      2.22 o
   4   8   3       16.35       16.30      2.56 o
   5   8   3        0.49        4.67      7.77 o
   6   8   3        0.06       -4.32      4.32 o
   7   8   3        0.19        1.52      3.94 o
   8   8   3        1.74       -4.15      4.52 o
   0   9   3       16.73       17.18      3.55 o
   1   9   3        6.43        6.93      2.34 o
   2   9   3       15.90       19.02      3.61 o
   3   9   3        0.01        1.10      2.74 o
   4   9   3        9.45       13.02      2.69 o
   5   9   3        0.47        2.84      3.65 o
   6   9   3        3.62        2.23      3.41 o
   7   9   3        0.98        1.22      6.98 o
   8   9   3        1.25        7.05      3.09 o
   0  10   3        0.93       -5.10      5.41 o
   1  10   3       15.15       14.02      2.81 o
   2  10   3        8.88       13.25      9.25 o
   3  10   3       11.93       16.49      2.90 o
   4  10   3        5.69       -0.19      6.16 o
   6  10   3        0.08       -0.94      4.02 o
   7  10   3        1.47       -0.98      4.55 o
   0  11   3        1.90       10.31      3.80 o
   1  11   3        0.07       -3.95      3.95 o
   2  11   3        1.36       -2.00      4.09 o
   3  11   3        0.01        2.43      4.01 o
   4  11   3        1.01       -1.91      4.24 o
   5  11   3        0.03       -1.16      6.15 o
   6  11   3        0.68       -1.38      4.40 o
   0  12   3        0.02       -0.73      6.02 o
   1  12   3        3.34        0.13      3.76 o
   2  12   3        0.42        5.73      3.83 o
   3  12   3        2.03        1.55      4.64 o
   4  12   3        0.30       -1.91      4.50 o
   0  13   3        1.12       -1.63      6.35 o
   1  13   3        2.87        4.73      4.98 o
   0   0   4     4359.75     4302.57     16.57 o
   1   0   4        2.06        0.87      1.01 o
   2   0   4        6.73        8.98      1.09 o
   3   0   4      121.44      121.85      2.01 o
   4   0   4       44.31       37.66      2.94 o
   5   0   4       14.16       14.76      1.79 o
   6   0   4      150.00      147.28      3.37 o
   7   0   4        2.25        3.53      2.22 o
   8   0   4        0.62        1.00      2.95 o
   9   0   4        2.24       -4.96      4.96 o
  10   0   4        1.70        4.31      5.21 o
  11   0   4        0.53       -2.88      5.96 o
   0   1   4     2949.18     2850.63     13.65 o
   1   1   4       19.37       20.79      1.66 o
   2   1   4     1546.77     1545.95     33.00 o
   3   1   4       11.92       13.39      2.00 o
   4   1   4      302.25      299.35      5.11 o
   5   1   4        0.37       -1.18      2.24 o
   6   1   4       37.53       39.46      2.25 o
   7   1   4        0.06       -2.88      2.88 o
   8   1   4        4.59        2.14      3.37 o
   9   1   4        0.04       -5.58      5.58 o
  10   1   4        0.37       -2.89      5.37 o
  11   1   4        0.07        0.83      5.85 o
   0   2   4     3131.26     3312.89     16.51 o
   1   2   4      145.35      153.53      1.93 o
   2   2   4        1.68        4.01      1.02 o
   4   2   4       39.67       43.53      1.86 o
   5   2   4        0.16        1.14      1.75 o
   6   2   4      110.41      105.65      3.08 o
   7   2   4        1.07        3.37      2.81 o
   8   2   4        0.78        0.31      4.32 o
   9   2   4        1.72        3.19      5.16 o
  10   2   4        1.09       -4.77      6.02 o
  11   2   4        0.37       -6.59      6.59 o
   0   3   4       57.56       69.52      2.30 o
   1   3   4      390.10      414.04      6.47 o
   2   3   4       10.06        9.55      2.11 o
   3   3   4        6.70        3.66      2.46 o
   4   3   4        0.17       -2.15      2.15 o
   5   3   4       39.79       35.43      2.20 o
   6   3   4        0.03       -0.91      2.68 o
   7   3   4       10.27        5.63      2.64 o
   8   3   4        0.19       -3.69      3.69 o
   9   3   4        0.07        3.60      4.80 o
  10   3   4        0.06        3.76      5.42 o
   0   4   4     1017.50     1044.43      9.90 o
   1   4   4       72.78       88.54      5.34 o
   2   4   4        6.74        6.90      2.56 o
   4   4   4        3.71        3.49      1.96 o
   5   4   4        7.09        6.72      1.81 o
   6   4   4       59.57       63.74      3.23 o
   7   4   4        1.96        3.68      2.09 o
   8   4   4        1.25        0.18      2.84 o
   9   4   4        0.90       -5.28      5.28 o
  10   4   4        0.48        2.72      5.81 o
   0   5   4        1.14        0.80      1.95 o
   1   5   4      178.27      185.34      2.99 o
   2   5   4        1.72        1.99      2.32 o
   3   5   4        0.49        2.72      1.90 o
   4   5   4        0.50       -0.23      4.41 o
   5   5   4       17.77       16.52      2.05 o
   6   5   4        0.66        1.43      2.69 o
   7   5   4        4.46        1.98      2.74 o
   8   5   4        0.03        3.07      2.81 o
   9   5   4        0.47       -0.35      5.39 o
  10   5   4        0.00        1.21      5.47 o
   0   6   4        2.16        7.48      2.23 o
   1   6   4       13.77       14.21      1.80 o
   2   6   4       68.13       70.12      3.78 o
   3   6   4        3.04       -1.12      2.56 o
   4   6   4       57.88       67.70      4.61 o
   5   6   4        0.16        7.76      2.09 o
   6   6   4        0.00       -3.12      3.12 o
   7   6   4        0.02       -0.18      3.27 o
   8   6   4        1.65        1.98      3.15 o
   9   6   4        0.14        0.00      5.62 o
   0   7   4        1.73       -2.07      3.66 o
   1   7   4        1.76        0.03      3.15 o
   2   7   4        4.93        4.40      2.03 o
   3   7   4       42.28       39.01      2.56 o
   4   7   4        1.42       -1.61      2.98 o
   5   7   4        0.31       -1.08      2.88 o
   6   7   4        0.19       -2.05      3.87 o
   7   7   4        0.02       -0.13      3.73 o
   8   7   4        0.12        3.67      4.57 o
   9   7   4        0.83       -0.80      6.26 o
   0   8   4        6.93        6.58      2.92 o
   1   8   4        0.02       -2.81      2.81 o
   2   8   4        0.98        1.49      2.45 o
   3   8   4        0.00        1.85      3.15 o
   4   8   4        3.41        1.71      3.39 o
   5   8   4        0.11       -3.29      3.29 o
   6   8   4        0.47       -1.21      5.51 o
   7   8   4        0.07       -3.52      4.01 o
   8   8   4        0.00       -4.12      4.12 o
   0   9   4        1.93        0.76      4.44 o
   1   9   4        2.13        1.55      2.67 o
   2   9   4        0.55        2.83      2.27 o
   3   9   4       15.43       14.42      2.75 o
   4   9   4        0.22       -3.37      3.72 o
   5   9   4        0.53        0.76      3.85 o
   6   9   4        0.41        1.04      4.02 o
   7   9   4        0.01       -4.09      7.77 o
   8   9   4        0.09       -2.48      4.70 o
   0  10   4       31.65       35.72      4.64 o
   1  10   4        7.45       10.57      2.73 o
   2  10   4       17.96       20.63      3.82 o
   3  10   4        3.80        6.64      5.16 o
   4  10   4        6.92        9.79      3.80 o
   5  10   4        2.00       -2.53      4.06 o
   6  10   4        4.61       14.47      3.02 o
   7  10   4        0.58       -0.62     11.47 o
   0  11   4        0.02       -0.98      5.12 o
   1  11   4        0.28        2.51      3.71 o
   2  11   4        0.06       -0.69      3.88 o
   3  11   4        2.93       -4.06      4.06 o
   4  11   4        0.01        6.03      3.38 o
   5  11   4        0.25       -3.53      6.26 o
   6  11   4        0.02        4.48      5.65 o
   0  12   4        0.32        1.11      5.40 o
   1  12   4        0.59       -0.32      4.28 o
   2  12   4        0.14        3.51      3.06 o
   3  12   4        0.35       -0.11      4.44 o
   4  12   4        0.00       -1.88      4.51 o
   0  13   4        0.41        7.48      4.61 o
   1  13   4        0.69        3.16      3.75 o
   0   1   5      316.94      288.57      3.25 o
   1   1   5     1230.60     1168.73      8.54 o
   2   1   5      199.14      192.08      2.26 o
   3   1   5      305.02      331.47      3.23 o
   5   1   5       48.73       44.64      2.10 o
   6   1   5        0.05        1.27      1.97 o
   7   1   5       40.44       40.37      2.53 o
   8   1   5        0.10        3.08      3.07 o
   9   1   5        2.72        2.82      4.81 o
  10   1   5        0.14       -3.25      5.55 o
  11   1   5        0.01       -3.30      6.20 o
   0   2   5      100.54       87.22      2.24 o
   1   2   5       24.15       26.88      1.16 o
   2   2   5       17.25       30.68      7.32 o
   3   2   5       73.63       70.97      1.86 o
   4   2   5       11.51       12.49      1.49 o
   5   2   5       13.63       18.24      1.66 o
   6   2   5        1.49        1.88      2.54 o
   7   2   5        3.91        1.57      2.36 o
   8   2   5        0.56       -4.53      4.53 o
   9   2   5        2.45       10.35      3.57 o
  10   2   5        0.16        2.56      4.92 o
  11   2   5        0.61       -5.85      6.61 o
   0   3   5       66.20       73.20      2.34 o
   1   3   5      271.82      305.80      2.99 o
   2   3   5       84.73       82.31      3.16 o
   3   3   5     1321.04     1317.71     21.69 o
   4   3   5       41.82       35.28      2.00 o
   5   3   5       76.40       82.64      2.60 o
   6   3   5        8.91        5.46      2.31 o
   7   3   5        4.27        0.26      2.94 o
   8   3   5        3.84        0.71      3.43 o
   9   3   5       20.17       16.71      4.24 o
  10   3   5        1.11        0.75      5.23 o
   0   4   5     1029.16     1056.02     10.14 o
   1   4   5       72.21       82.20      2.04 o
   2   4   5      253.54      258.67      6.40 o
   3   4   5        6.88       10.53      1.56 o
   4   4   5       95.68      107.81      3.80 o
   5   4   5        5.39        3.97      2.10 o
   6   4   5       78.12       78.37      3.10 o
   7   4   5        1.85       -0.49      2.56 o
   8   4   5        5.78        9.00      2.54 o
   9   4   5        0.14       -0.68      5.19 o
  10   4   5        0.81        5.42      5.48 o
   1   5   5        5.57        6.14      4.07 o
   2   5   5       18.29       18.63      1.70 o
   3   5   5      229.76      211.62      3.61 o
   4   5   5        3.21        2.46      3.25 o
   5   5   5        7.79        3.49      2.36 o
   6   5   5        0.34       -2.41      2.69 o
   7   5   5        0.27        2.82      2.20 o
   8   5   5        0.95       -2.33      3.47 o
   9   5   5        3.89        3.93      6.05 o
  10   5   5        0.46        1.41      4.48 o
   1   6   5       10.26        8.91      1.80 o
   2   6   5        9.82        9.45      1.84 o
   3   6   5       14.36       16.28      1.99 o
   4   6   5        3.52        3.71      2.15 o
   5   6   5        1.38        0.42      2.76 o
   6   6   5        5.74        2.48      3.34 o
   7   6   5        0.13        0.03      2.70 o
   8   6   5        0.07       -0.56      5.01 o
   9   6   5        0.23       -5.76      5.76 o
   0   7   5       76.81       77.26      3.72 o
   1   7   5        7.17        9.61      1.83 o
   2   7   5       63.33       57.79      2.71 o
   3   7   5       12.70       11.56      3.45 o
   4   7   5       28.21       29.69      2.58 o
   5   7   5        0.04       -1.94      2.99 o
   6   7   5        8.45        7.00      2.98 o
   7   7   5        0.76        3.28      3.02 o
   8   7   5        2.41        2.99      3.14 o
   9   7   5        0.59       -1.20      5.58 o
   0   8   5        2.56        3.97      2.90 o
   1   8   5       30.71       26.50      3.40 o
   2   8   5        8.88        7.96      2.12 o
   3   8   5        8.47        8.27      2.57 o
   4   8   5        6.78       14.09      3.42 o
   5   8   5        3.14        5.40      5.30 o
   6   8   5        0.13       -0.86      3.59 o
   7   8   5        0.46       -1.34      3.96 o
   8   8   5        0.77        4.62      3.99 o
   0   9   5       16.54       15.09      3.52 o
   1   9   5        8.07        5.62      2.40 o
   2   9   5       10.30        9.07      2.46 o
   3   9   5       17.18       21.79      2.82 o
   4   9   5        5.06        8.47      2.51 o
   5   9   5        5.09        4.80      5.88 o
   6   9   5        2.11        2.39      3.81 o
   7   9   5        0.56        0.64      4.04 o
   8   9   5        0.38       -4.67      4.67 o
   0  10   5       10.85       11.28      3.80 o
   1  10   5        0.31        0.39      3.93 o
   2  10   5        1.10       -0.80      3.66 o
   3  10   5        0.03        3.26      3.60 o
   4  10   5        0.38       -4.05      4.05 o
   5  10   5        0.19       -0.57      3.35 o
   6  10   5        2.10        6.39      3.54 o
   7  10   5        0.21       -7.18      9.06 o
   0  11   5        2.10       -2.29      5.44 o
   1  11   5        2.16        3.96      3.22 o
   2  11   5        1.12        3.80      4.48 o
   3  11   5        0.58        2.08      3.19 o
   4  11   5        0.52        5.10      3.38 o
   5  11   5        0.33        3.28      3.49 o
   6  11   5        0.22       -1.41      7.09 o
   0  12   5        0.00        0.37      6.29 o
   1  12   5        0.00       -3.68      7.82 o
   2  12   5        0.59       -3.11      4.34 o
   3  12   5        0.01        0.58      4.40 o
   4  12   5        0.39        0.15      4.50 o
   0  13   5        0.27        4.56      6.49 o
   1  13   5        0.16        3.44      3.20 o
   0   0   6     4244.64     4151.24     19.15 o
   1   0   6     2105.63     2116.09      9.56 o
   2   0   6       24.23       24.28      1.47 o
   3   0   6     1060.80     1095.95     12.52 o
   4   0   6        3.05        4.29      2.17 o
   5   0   6      171.48      184.11      3.31 o
   6   0   6      197.46      190.27      4.13 o
   7   0   6       28.21       31.45      2.38 o
   8   0   6       10.06       10.07      2.38 o
   9   0   6        7.65        9.40      3.86 o
  10   0   6        0.11        3.30      5.28 o
  11   0   6        0.86       -4.61      6.34 o
   0   1   6     1091.34     1059.80      9.24 o
   1   1   6       42.75       48.11      1.61 o
   2   1   6      493.25      464.98      4.68 o
   3   1   6       38.15       36.33      1.60 o
   4   1   6       70.92       55.34      2.00 o
   5   1   6        0.67       -1.19      2.27 o
   6   1   6        4.88        6.53      1.80 o
   7   1   6        0.14        0.88      2.89 o
   8   1   6        0.16        2.52      3.04 o
   9   1   6        0.43       -2.88      4.75 o
  10   1   6        0.02       -1.84      5.65 o
  11   1   6        0.02       -0.84      5.61 o
   0   2   6     3161.50     3144.52     17.90 o
   1   2   6       43.10       47.85      1.40 o
   2   2   6       44.73       47.23      1.52 o
   3   2   6        0.01       -1.72      1.72 o
   4   2   6        2.41        6.43      1.39 o
   5   2   6        3.74        4.70      1.62 o
   6   2   6      119.22      112.60      4.91 o
   7   2   6        2.57        3.96      2.33 o
   8   2   6        2.53        6.44      3.74 o
   9   2   6        0.20        3.92      4.79 o
  10   2   6        0.30        4.86      5.20 o
   0   3   6        9.29        8.98      1.75 o
   1   3   6       49.96       41.07      3.14 o
   2   3   6        0.01        0.93      1.60 o
   3   3   6        7.09        6.06      2.11 o
   5   3   6        9.41        9.27      1.82 o
   6   3   6        0.16        0.53      2.59 o
   7   3   6        2.27        0.07      3.41 o
   8   3   6        0.33       -2.20      3.35 o
   9   3   6        0.22       -2.69      5.18 o
  10   3   6        0.19        3.83      5.20 o
   0   4   6       89.32       97.34      3.03 o
   2   4   6      167.99      156.33      2.79 o
   3   4   6       19.44       25.46      1.81 o
   4   4   6      124.02      128.78      3.04 o
   5   4   6       16.80       19.75      3.65 o
   6   4   6        5.31        3.75      2.43 o
   7   4   6        7.94        9.57      2.28 o
   8   4   6        0.70        0.46      3.65 o
   9   4   6        1.64        2.79      5.14 o
  10   4   6        1.57       -6.42      6.42 o
   0   5   6        2.67        2.15      2.77 o
   1   5   6       15.60       13.18      2.05 o
   2   5   6        4.62        4.92      1.82 o
   3   5   6       21.33       20.60      1.96 o
   4   5   6        4.54        6.70      1.70 o
   5   5   6        4.22        4.69      2.46 o
   6   5   6        0.07        2.02      2.90 o
   7   5   6        2.66        7.14      2.34 o
   8   5   6        0.72        0.49      3.67 o
   9   5   6        0.10        0.73      5.67 o
  10   5   6        0.43       -1.24      6.58 o
   0   6   6       30.79       25.66      2.85 o
   1   6   6        0.10        1.84      1.94 o
   2   6   6       11.55       12.50      1.93 o
   3   6   6        0.26       -2.61      2.61 o
   4   6   6       11.43       10.68      2.19 o
   5   6   6        0.28        0.86      2.89 o
   6   6   6        7.44        9.09      2.31 o
   7   6   6        0.03       -3.48      5.31 o
   8   6   6        0.52       -5.03      6.84 o
   9   6   6        0.02        7.30      3.72 o
   0   7   6        4.55        0.59      3.65 o
   1   7   6        9.73        6.49      2.06 o
   2   7   6        0.11       -2.77      2.77 o
   3   7   6       52.80       50.73      3.28 o
   4   7   6        0.01       -2.28      3.74 o
   5   7   6        2.89        3.38      2.34 o
   6   7   6        0.90        1.17      5.81 o
   7   7   6        0.60       -4.20      4.20 o
   8   7   6        0.09       -0.55      3.66 o
   9   7   6        2.02       -4.08      6.95 o
   0   8   6        8.48       11.48      3.14 o
   1   8   6        3.60        2.99      2.41 o
   2   8   6        0.14       -0.35      2.90 o
   3   8   6        1.48        1.00      2.64 o
   4   8   6        1.41       -3.31      3.31 o
   5   8   6        0.72        2.23      2.70 o
   6   8   6        1.07        3.37      3.72 o
   7   8   6        0.04        1.95      3.84 o
   8   8   6        0.10        3.56      4.25 o
   0   9   6       14.14       12.64      3.62 o
   1   9   6        1.96        0.29      3.29 o
   2   9   6        6.99        6.15      5.43 o
   3   9   6       14.28       21.63      7.61 o
   4   9   6        2.89        2.91      3.05 o
   5   9   6        1.16        3.50      3.06 o
   6   9   6        1.81       -2.97      4.16 o
   7   9   6        0.27       -3.25      4.31 o
   0  10   6        1.95        4.89      3.57 o
   1  10   6        2.32        1.96      3.79 o
   2  10   6        3.75       11.41      2.70 o
   3  10   6        2.57        6.12      3.10 o
   4  10   6        2.69        2.34      4.01 o
   5  10   6        0.87       -4.26      4.26 o
   6  10   6        0.07       -1.10      4.17 o
   7  10   6        0.34       -2.43      5.04 o
   0  11   6        0.00       -2.69      5.97 o
   1  11   6        0.07       -1.25      3.21 o
   2  11   6        0.04       -4.23      4.23 o
   3  11   6        1.52        0.36      4.17 o
   4  11   6        0.08        6.53      4.89 o
   5  11   6        0.00       -3.20      4.64 o
   0  12   6        1.95       14.74      4.46 o
   1  12   6        0.15       -2.70      3.58 o
   2  12   6        1.39        2.78      3.57 o
   3  12   6        0.03       -4.47      4.47 o
   4  12   6        0.63       -7.35     11.48 o
   0   1   7        0.55       -1.99      1.99 o
   1   1   7      108.82      110.04      1.84 o
   2   1   7       44.65       47.53      1.57 o
   3   1   7      576.33      592.13      4.62 o
   5   1   7        0.20       -0.16      2.28 o
   6   1   7        3.40        4.38      2.15 o
   7   1   7        8.41        4.18      2.62 o
   8   1   7        4.83        5.90      2.38 o
   9   1   7        6.22        8.65      3.73 o
  10   1   7        2.05        3.38      5.70 o
   0   2   7        9.81       13.02      1.68 o
   1   2   7       13.84       17.36      1.24 o
   2   2   7       19.25       25.81      3.42 o
   3   2   7        6.29        6.09      1.67 o
   4   2   7        2.37        3.34      1.70 o
   5   2   7        0.35       -1.23      4.34 o
   6   2   7        7.10        5.85      1.99 o
   7   2   7        1.12        2.74      2.91 o
   8   2   7        0.76       -0.14      3.21 o
   9   2   7        0.08       -5.13      5.13 o
  10   2   7        0.38       -5.71      6.01 o
   0   3   7      330.94      310.14      4.57 o
   1   3   7      604.58      618.97      9.32 o
   2   3   7      109.02      105.76      2.24 o
   3   3   7       23.18       20.47      1.64 o
   4   3   7       23.22       21.72      1.94 o
   5   3   7       46.17       43.95      2.31 o
   6   3   7        9.72       14.17      2.06 o
   7   3   7       33.00       28.04      2.62 o
   8   3   7        0.50        2.54      3.42 o
   9   3   7        0.12        9.56      3.68 o
  10   3   7        0.00        2.73      5.66 o
   0   4   7      613.65      609.63      6.84 o
   1   4   7      101.69      107.41      2.39 o
   2   4   7      114.03      108.25      2.46 o
   3   4   7       98.26       92.63      2.53 o
   4   4   7       26.61       23.77      4.28 o
   5   4   7       19.08       20.04      2.09 o
   6   4   7       26.33       26.74      2.47 o
   7   4   7        4.18        7.67      3.13 o
   8   4   7        0.23       -2.32      3.52 o
   9   4   7        1.83        4.96      5.23 o
  10   4   7        0.01        0.40      5.93 o
   0   5   7        5.63        7.81      2.10 o
   1   5   7        3.82        3.32      3.80 o
   2   5   7        0.21       -1.46      2.30 o
   3   5   7      146.72      141.37      6.95 o
   4   5   7        0.12        0.15      2.79 o
   5   5   7        3.21        4.12      1.95 o
   6   5   7        0.01        0.08      3.44 o
   7   5   7        0.80       -3.42      3.42 o
   8   5   7        0.06       -2.28      3.02 o
   9   5   7        2.14        6.67      3.99 o
  10   5   7        0.14       -3.35      6.20 o
   0   6   7        0.67        5.18      2.26 o
   1   6   7       26.51       29.55      2.06 o
   2   6   7       50.40       48.42      2.36 o
   3   6   7       28.17       29.02      4.09 o
   4   6   7       23.25       23.20      2.37 o
   5   6   7        2.49        5.98      2.13 o
   6   6   7        0.03       -2.12      3.15 o
   7   6   7        0.05        1.42      3.56 o
   8   6   7        1.46        6.55      2.68 o
   9   6   7        0.09       -1.96      5.51 o
   0   7   7       11.18       10.26      2.84 o
   1   7   7       15.15       11.85      2.89 o
   2   7   7        8.58        9.49      2.12 o
   3   7   7       69.48       67.51      2.97 o
   4   7   7        2.08       -5.20      5.20 o
   5   7   7       14.43       14.30      6.99 o
   6   7   7        0.13        1.94      5.48 o
   7   7   7        1.67       -3.57      6.67 o
   8   7   7        0.00        2.23      3.94 o
   9   7   7        2.74        5.80      6.45 o
   0   8   7       19.52       16.36      3.12 o
   1   8   7       30.32       25.77      2.59 o
   2   8   7        0.09       -3.14      3.42 o
   3   8   7       10.33       11.44      2.90 o
   4   8   7        0.00        0.99      3.59 o
   5   8   7        7.64        7.49      3.15 o
   6   8   7        3.66        2.26      3.62 o
   7   8   7        3.20        4.20      3.44 o
   8   8   7        0.05        4.62      2.82 o
   0   9   7        1.20       -0.53      4.83 o
   1   9   7        4.70        0.11      3.48 o
   2   9   7        0.28        3.48      3.43 o
   3   9   7        0.10       -2.47      3.50 o
   4   9   7        0.15       -3.83      3.83 o
   5   9   7        1.05       -0.89      3.73 o
   6   9   7        0.20        0.81      5.94 o
   7   9   7        1.66       -4.52      4.52 o
   0  10   7        0.08       -5.37      5.37 o
   1  10   7        0.01        3.59      2.88 o
   2  10   7        3.90       12.11      2.69 o
   3  10   7        0.06        0.04      3.91 o
   4  10   7        2.75        9.52      2.75 o
   5  10   7        0.05        5.02      3.27 o
   6  10   7        0.03       -0.55      4.74 o
   0  11   7        0.87        1.37      5.64 o
   1  11   7        2.59        1.08      4.09 o
   2  11   7        0.38        2.13      5.27 o
   3  11   7        0.73        0.77      4.12 o
   4  11   7        0.31       -4.34      4.34 o
   5  11   7        0.34       -0.43      4.36 o
   0  12   7        0.26       -1.54      5.81 o
   1  12   7        0.09        1.43      8.09 o
   2  12   7        0.04        3.85      4.12 o
   3  12   7        0.14       -5.27      5.27 o
   0   0   8       12.04       13.46      1.61 o
   1   0   8      626.48      769.13     12.94 o
   2   0   8     1182.55     1225.35     19.69 o
   3   0   8      125.90      146.16      2.56 o
   4   0   8      482.87      487.08     11.04 o
   5   0   8       83.51       84.08      3.20 o
   6   0   8        0.99        1.71      2.08 o
   7   0   8       32.64       28.62      2.55 o
   8   0   8        6.49        6.71      3.76 o
   9   0   8        5.37        7.15      3.78 o
  10   0   8        4.45        0.76      6.14 o
   0   1   8      568.28      632.42      6.43 o
   1   1   8      346.92      344.50      4.11 o
   2   1   8      373.02      412.39      5.78 o
   3   1   8       83.78       87.62      2.16 o
   4   1   8      131.10      128.43      2.80 o
   5   1   8       54.64       52.39      2.44 o
   6   1   8       40.08       36.14      2.34 o
   7   1   8       15.76       13.78      2.35 o
   8   1   8       14.04       12.24      2.60 o
   9   1   8        1.76        0.33      5.62 o
  10   1   8        3.50       12.63      3.92 o
   0   2   8     1566.71     1545.87     13.62 o
   1   2   8       35.74       36.75      2.32 o
   2   2   8       23.30       20.54      1.80 o
   3   2   8       64.74       57.97      2.02 o
   5   2   8        9.36        6.89      1.79 o
   6   2   8       58.98       61.09      5.71 o
   7   2   8        2.31        0.28      3.07 o
   8   2   8        0.06       -0.35      3.12 o
   9   2   8        2.02       10.54      3.45 o
  10   2   8        1.46        2.33      5.87 o
   0   3   8        0.37       -1.77      2.41 o
   1   3   8      363.91      358.15      3.70 o
   2   3   8        6.84        6.37      1.40 o
   3   3   8       40.55       40.45      1.96 o
   4   3   8        3.37        4.86      1.91 o
   5   3   8       43.23       42.95      2.39 o
   6   3   8        0.01       -0.53      2.36 o
   7   3   8        9.36        3.99      3.43 o
   8   3   8        0.30        3.67      3.33 o
   9   3   8        0.11       -2.44      5.39 o
  10   3   8        0.12       -5.94      5.94 o
   0   4   8        3.99        2.74      2.92 o
   2   4   8      193.84      189.21      3.20 o
   3   4   8        0.02        0.96      2.15 o
   4   4   8      123.19      117.68      3.12 o
   5   4   8        0.69       -2.77      2.77 o
   6   4   8        0.44       -3.72      5.14 o
   7   4   8        0.49       -0.03      3.16 o
   8   4   8        2.36        1.32      3.89 o
   9   4   8        0.00       -3.99      5.76 o
  10   4   8        2.55        4.51      5.10 o
   0   5   8       19.31       20.17      2.57 o
   1   5   8       13.10       12.35      1.75 o
   2   5   8        0.07       -2.31      2.31 o
   3   5   8       65.77       61.70      3.63 o
   4   5   8        0.00       -2.56      2.63 o
   5   5   8        1.14        3.51      3.95 o
   6   5   8        3.17        4.17      4.52 o
   7   5   8        0.03       -3.51      3.51 o
   8   5   8        0.48       -1.18      3.91 o
   9   5   8        0.88       -3.41      6.04 o
   0   6   8        0.97        2.02      3.27 o
   1   6   8      212.22      176.95      3.54 o
   2   6   8       65.43       58.22      2.63 o
   3   6   8      132.79      117.54      3.32 o
   4   6   8       53.14       50.40      4.00 o
   5   6   8       58.01       57.97      3.11 o
   6   6   8        0.77       -3.49      3.52 o
   7   6   8       20.48       23.52      2.98 o
   8   6   8        1.94        2.69      3.89 o
   9   6   8        4.92       -5.98      6.52 o
   0   7   8        0.64        1.90      3.75 o
   1   7   8       53.56       52.67      2.68 o
   2   7   8        7.66        5.52      2.32 o
   3   7   8        2.94        0.43      2.54 o
   4   7   8        7.21       -0.60      5.37 o
   5   7   8       12.65       15.32      2.57 o
   6   7   8        1.12       -0.22      2.81 o
   7   7   8        4.11        2.78      3.51 o
   8   7   8        1.17        4.92      2.88 o
   9   7   8        0.00        0.85      6.32 o
   0   8   8       36.83       32.01      3.62 o
   1   8   8        0.03       -3.12      3.12 o
   2   8   8        7.84        5.49      2.52 o
   3   8   8        0.00       -0.25      3.26 o
   4   8   8        0.90        0.90      3.28 o
   5   8   8        0.14       -2.62      3.66 o
   6   8   8        3.04       -0.54      3.88 o
   7   8   8        0.06       -0.56      4.31 o
   8   8   8        0.18       -4.40      4.40 o
   0   9   8        7.60       10.85      3.21 o
   1   9   8        2.80        8.48      2.84 o
   2   9   8        3.00        5.72      3.35 o
   3   9   8        0.92        2.00      2.80 o
   4   9   8        1.42        3.91      3.53 o
   5   9   8        0.28        3.68      3.65 o
   6   9   8        1.59       -0.35      4.24 o
   7   9   8        0.11        6.33      2.99 o
   0  10   8        2.29        6.06      3.72 o
   1  10   8        0.03       -2.49      5.96 o
   2  10   8        4.21        1.60      4.06 o
   3  10   8        0.19       -0.44      4.34 o
   4  10   8        3.41        3.41      7.83 o
   5  10   8        0.00        0.28      4.20 o
   6  10   8        0.39       -5.23      5.23 o
   0  11   8        0.01       -4.90      5.80 o
   1  11   8        0.04        0.00      3.31 o
   2  11   8        0.03       -0.49      4.14 o
   3  11   8        1.04        3.00      4.23 o
   4  11   8        0.02        2.16      4.35 o
   5  11   8        0.00       -3.12      4.68 o
   0  12   8        1.56        5.49      6.33 o
   1  12   8        0.39        3.58      4.42 o
   2  12   8        0.94        1.83      4.55 o
   3  12   8        0.51       -1.14      4.51 o
   0   1   9      179.98      174.13      3.57 o
   1   1   9      915.46      941.22      6.68 o
   2   1   9      245.70      263.79      3.18 o
   3   1   9        9.73        8.65      1.50 o
   4   1   9       89.20       96.37      2.66 o
   5   1   9       83.78       85.40      2.79 o
   6   1   9        7.29        9.16      2.12 o
   7   1   9       50.19       48.17      2.94 o
   8   1   9        2.90        1.06      3.52 o
   9   1   9        0.02       -4.78      5.59 o
  10   1   9        0.62       10.93      3.92 o
   0   2   9       44.47       45.89      2.39 o
   1   2   9       54.32       50.71      1.70 o
   2   2   9       83.01       83.02      5.07 o
   3   2   9       71.95       70.83      2.21 o
   4   2   9       20.92       19.06      5.70 o
   5   2   9       11.61       11.76      2.02 o
   6   2   9        0.20        0.97      2.74 o
   7   2   9        1.53        5.55      3.49 o
   8   2   9        0.85        2.76      2.84 o
   9   2   9        0.46       -1.73      5.39 o
  10   2   9        0.13       -3.16      5.71 o
   0   3   9       11.32       10.90      1.96 o
   1   3   9      535.75      493.22      4.46 o
   2   3   9        0.07       -0.19      1.59 o
   3   3   9        1.38        0.05      2.39 o
   4   3   9        0.13       -1.18      2.27 o
   5   3   9       46.18       48.31      2.52 o
   7   3   9       27.56       27.05      2.73 o
   8   3   9        2.26        2.37      2.83 o
   9   3   9        0.06       -1.07      5.76 o
  10   3   9        0.66        3.64      5.56 o
   0   4   9      188.19      206.30      4.55 o
   1   4   9       21.15       20.95      2.02 o
   2   4   9       18.08       20.80      1.83 o
   3   4   9       42.35       38.36      4.98 o
   4   4   9        3.55        1.76      2.53 o
   5   4   9        7.09        3.72      2.04 o
   6   4   9       10.40       11.27      2.83 o
   7   4   9        2.54        6.10      2.66 o
   8   4   9        0.03        1.30      4.32 o
   9   4   9        2.33        2.95      5.53 o
  10   4   9        0.00       -6.49      6.49 o
   0   5   9        0.98        6.03      2.40 o
   2   5   9        0.02        0.75      1.95 o
   3   5   9       34.93       40.06      2.85 o
   4   5   9        0.24        2.79      2.53 o
   5   5   9        1.09       -1.42      2.84 o
   6   5   9        0.05       -3.91      4.18 o
   7   5   9        4.89        2.91      2.54 o
   8   5   9        0.02       -3.24      3.68 o
   9   5   9        0.24        3.48      5.47 o
   0   6   9        3.01       -0.77      3.83 o
   2   6   9       40.68       40.65      4.37 o
   4   6   9       16.11       17.87      2.40 o
   5   6   9        9.26       13.34      6.93 o
   6   6   9        0.18        1.01      3.10 o
   7   6   9        2.82        4.56      3.06 o
   8   6   9        0.42        5.76      2.63 o
   9   6   9        0.05       -2.43      6.05 o
   0   7   9        1.19        0.22      3.95 o
   1   7   9       52.38       40.03      2.66 o
   2   7   9        0.30        2.35      2.40 o
   3   7   9        2.39       -3.03      3.03 o
   4   7   9        0.04        4.33      3.61 o
   5   7   9        7.20        6.30      3.01 o
   6   7   9        0.01        3.60      2.90 o
   7   7   9        5.54       11.43      3.16 o
   8   7   9        0.12        2.71      3.95 o
   0   8   9        3.82        0.25      4.28 o
   1   8   9        2.72        4.35      3.15 o
   2   8   9       23.07       19.73      2.52 o
   3   8   9        0.02        1.66      3.01 o
   5   8   9        0.69        2.05      2.47 o
   6   8   9        1.00        6.03      2.95 o
   7   8   9        0.59        0.27      3.36 o
   8   8   9        1.75        5.55     10.57 o
   0   9   9        0.73       -5.43      5.43 o
   1   9   9        0.18       -1.31      3.33 o
   2   9   9        1.70        0.98      2.88 o
   3   9   9        2.80       -1.59      6.87 o
   4   9   9        1.26       -0.11      3.79 o
   5   9   9        0.20        0.48      3.99 o
   6   9   9        0.48       -0.83      5.44 o
   7   9   9        0.09        2.85      4.27 o
   0  10   9        0.34       -2.85      5.53 o
   1  10   9        0.14       -2.56      3.96 o
   2  10   9        3.63        4.74      4.00 o
   3  10   9        0.90        6.48      3.28 o
   4  10   9        2.01        4.18      4.30 o
   5  10   9        0.28       -1.85      4.24 o
   6  10   9        0.00        1.70      4.81 o
   0  11   9        2.87        3.93      4.23 o
   1  11   9        5.01        7.98      2.90 o
   2  11   9        1.59        0.94      4.06 o
   3  11   9        2.08        2.92      3.37 o
   4  11   9        1.00       -4.70      8.15 o
   5  11   9        1.12       -2.64      4.59 o
   0  12   9        0.01        3.99      4.35 o
   1  12   9        1.78       -4.45      8.53 o
   2  12   9        0.25       -2.75      6.96 o
   3  12   9        0.75       -2.73      4.97 o
   0   0  10       12.94        8.60      1.84 o
   1   0  10      236.00      297.82      3.31 o
   2   0  10      378.10      374.91      3.87 o
   3   0  10      305.31      349.01      4.04 o
   4   0  10      186.25      182.23      6.80 o
   5   0  10       70.38       71.02      2.68 o
   6   0  10        4.06        8.93      1.90 o
   7   0  10       21.65       19.33      2.59 o
   8   0  10        2.62       -0.04      3.66 o
   9   0  10       10.70       18.60      4.13 o
  10   0  10        2.81       -6.06      6.06 o
   0   1  10      336.02      354.91      5.04 o
   1   1  10        0.09       -1.95      4.18 o
   2   1  10      185.62      198.81      2.97 o
   3   1  10        7.13        8.30      1.63 o
   4   1  10       69.01       71.37      2.49 o
   5   1  10        0.30        0.15      2.02 o
   6   1  10       23.42       23.79      2.31 o
   7   1  10        1.11       -4.92      4.92 o
   8   1  10        3.97        4.08      2.85 o
   9   1  10        0.32       -1.74      5.36 o
  10   1  10        0.57        4.77      5.34 o
   0   2  10      955.98      934.96      9.19 o
   1   2  10       15.79       14.13      1.46 o
   2   2  10       35.27       31.70      1.75 o
   3   2  10       42.86       39.61      2.05 o
   4   2  10        0.27       -2.14      2.49 o
   5   2  10        3.50        2.28      7.88 o
   6   2  10       58.16       57.90      2.98 o
   7   2  10        0.41       -0.24      3.16 o
   8   2  10        1.90        1.80      2.94 o
   9   2  10        0.86        1.05      5.54 o
  10   2  10        0.04        0.40      6.03 o
   0   3  10      140.74      132.49      3.65 o
   1   3  10       72.92       72.35      2.17 o
   2   3  10      166.01      155.07      3.55 o
   3   3  10        0.09        2.74      1.64 o
   4   3  10       67.98       66.30      2.61 o
   5   3  10        4.83        4.54      2.37 o
   6   3  10       10.05       11.13      2.26 o
   7   3  10        0.93       -3.50      3.50 o
   8   3  10        4.00        1.89      3.85 o
   9   3  10        0.14       -6.12      6.25 o
  10   3  10        0.88       -2.04      6.09 o
   0   4  10       35.22       30.84      2.73 o
   1   4  10       21.30       20.08      1.79 o
   2   4  10       44.39       43.03      2.21 o
   3   4  10       31.11       28.89      2.09 o
   4   4  10       33.48       36.97      2.37 o
   5   4  10       10.10        8.48      3.25 o
   6   4  10        6.46       11.25      2.32 o
   7   4  10        3.00        3.62      2.41 o
   8   4  10        0.00       -0.98      3.59 o
   9   4  10        1.52        2.98      4.03 o
  10   4  10        0.32       -0.42      6.25 o
   1   5  10        0.00        1.60      2.28 o
   2   5  10       51.75       49.25      2.36 o
   3   5  10       17.34       14.34      2.01 o
   4   5  10       24.51       26.12      2.38 o
   5   5  10        0.02       -3.19      3.19 o
   6   5  10        1.39       -0.88      2.80 o
   7   5  10        0.00        1.37      3.37 o
   8   5  10        0.72        4.35      3.18 o
   9   5  10        1.02       -6.36      6.36 o
   0   6  10        0.31        2.19      3.29 o
   1   6  10        0.70        1.40      2.46 o
   2   6  10       39.70       32.08      2.36 o
   3   6  10        2.03       -1.56      2.76 o
   4   6  10       34.94       33.35      3.91 o
   5   6  10        1.65       -3.57      5.34 o
   6   6  10        0.65       -3.26      4.13 o
   7   6  10        0.55        0.09      4.94 o
   8   6  10        1.66        7.54      2.72 o
   9   6  10        0.26       -3.68      6.05 o
   0   7  10       86.75       74.41      4.21 o
   1   7  10        7.37        5.00      2.90 o
   2   7  10       41.71       35.97      2.56 o
   3   7  10        0.73        3.11      2.30 o
   4   7  10       19.83       19.32      2.52 o
   5   7  10        2.74        0.42      3.61 o
   6   7  10       13.92        9.96      2.84 o
   7   7  10        1.51       -1.24      3.84 o
   8   7  10        2.72        5.88      3.25 o
   0   8  10        9.73       16.80      3.32 o
   1   8  10        1.73       -3.10      3.10 o
   2   8  10        0.54       -2.90      3.18 o
   3   8  10        2.19        3.35      3.16 o
   4   8  10        0.00       -2.12      3.53 o
   5   8  10        0.69        0.48      3.70 o
   6   8  10        1.92        4.70      2.86 o
   7   8  10        0.37       -4.18      4.18 o
   8   8  10        0.35       -0.85      4.44 o
   0   9  10        0.04        2.01      4.68 o
   1   9  10        2.47        2.40      4.27 o
   2   9  10        0.87        0.74      3.57 o
   3   9  10        9.44       10.95      4.26 o
   4   9  10        0.58       -1.66      3.76 o
   5   9  10        0.93       -1.69      5.27 o
   6   9  10        0.01       -0.89      4.14 o
   7   9  10        0.19       -4.31      4.57 o
   0  10  10        0.13       -4.52      5.95 o
   1  10  10       23.59       32.15      5.12 o
   2  10  10        0.07        3.43      3.75 o
   3  10  10       13.88       23.93      3.62 o
   4  10  10        0.16        4.20      8.26 o
   5  10  10        8.22       12.31      4.06 o
   6  10  10        0.09       -0.44      4.40 o
   0  11  10        4.48       -3.61      6.28 o
   1  11  10        0.78       -0.82      3.38 o
   2  11  10        2.69        0.52      4.20 o
   3  11  10        2.36        2.43      3.62 o
   4  11  10        1.37        7.81      3.03 o
   0  12  10        0.23        2.42      5.84 o
   1  12  10        2.28        5.52      3.74 o
   2  12  10        0.35        3.53      4.43 o
   0   1  11       25.31       32.80      2.35 o
   1   1  11       68.68       70.28      2.32 o
   2   1  11        0.00       -0.66      2.61 o
   3   1  11      115.60      121.82      3.45 o
   4   1  11        0.18        0.93      1.92 o
   5   1  11        3.81        2.67      2.11 o
   6   1  11        2.31        1.39      2.60 o
   7   1  11        9.73       11.08      2.56 o
   8   1  11        0.01       -2.85      3.40 o
   9   1  11        0.92       -5.38      5.38 o
  10   1  11        0.01       -3.27      6.06 o
   0   2  11       65.17       58.59      2.99 o
   1   2  11       47.20       46.00      1.91 o
   2   2  11       98.68       93.86      4.55 o
   3   2  11       60.20       57.68      2.32 o
   4   2  11       44.66       43.95      2.20 o
   5   2  11       16.57       13.15      2.18 o
   6   2  11        9.94        9.09      2.54 o
   7   2  11        5.48       10.42      2.39 o
   8   2  11        7.26        3.40      3.94 o
   9   2  11        2.57        4.76      4.24 o
  10   2  11        1.96        3.32      6.68 o
   0   3  11        2.91        4.31      2.24 o
   1   3  11      659.50      609.90      5.45 o
   2   3  11       19.53       18.38      2.14 o
   3   3  11     1033.86     1021.49     15.23 o
   4   3  11       10.22       11.73      1.97 o
   5   3  11      217.33      212.85      5.43 o
   6   3  11        0.21        2.29      3.14 o
   7   3  11       47.09       50.91      3.55 o
   8   3  11        0.48        0.59      4.14 o
   9   3  11       29.77       40.19      4.93 o
  10   3  11        0.31        1.27      6.18 o
   0   4  11      619.01      598.22      8.03 o
   1   4  11        0.28       -0.51      2.38 o
   2   4  11      288.12      273.68      4.22 o
   3   4  11        4.45        4.40      1.87 o
   4   4  11      142.41      143.17      3.64 o
   5   4  11        0.58        1.83      3.62 o
   6   4  11       85.08       88.35      3.61 o
   7   4  11        0.98       -1.85      6.11 o
   8   4  11       15.21       16.14      3.12 o
   9   4  11        0.02        1.16      6.05 o
   0   5  11      337.19      301.12      6.33 o
   1   5  11        7.26        5.46      2.34 o
   2   5  11      230.40      205.54      3.94 o
   3   5  11       18.57       20.92      2.20 o
   4   5  11       98.87       98.84      3.37 o
   5   5  11        1.29       -0.55      3.24 o
   6   5  11       35.69       34.17      3.14 o
   7   5  11        4.39        4.83      3.02 o
   8   5  11        8.10        1.79      4.24 o
   9   5  11        0.03       -2.03      6.12 o
   0   6  11        0.24        0.85      2.43 o
   1   6  11        0.99        1.29      2.17 o
   3   6  11        2.88       -0.16      2.87 o
   4   6  11       10.87       12.42      2.29 o
   5   6  11        0.12        0.67      2.71 o
   6   6  11        0.04        0.75      5.22 o
   7   6  11        0.03        3.92      3.77 o
   8   6  11        0.99        2.42      3.98 o
   9   6  11        0.36        4.17      5.56 o
   0   7  11        0.91        1.41      4.13 o
   1   7  11        0.08       -0.54      2.96 o
   2   7  11        1.48       -0.56      2.46 o
   3   7  11       10.64        5.82      2.67 o
   4   7  11        0.91       -3.51      3.51 o
   5   7  11        0.94        1.59      4.58 o
   6   7  11        0.44       -0.80      3.67 o
   7   7  11        0.00       -3.93      3.93 o
   8   7  11        0.29        7.96      2.83 o
   0   8  11       18.14       11.85      3.34 o
   1   8  11        0.08       -2.93      2.93 o
   2   8  11        1.79        3.00      2.25 o
   3   8  11        0.76        2.39      3.21 o
   4   8  11        0.26       -3.58      3.58 o
   5   8  11        0.02       -4.60      7.21 o
   6   8  11        1.37        4.56      3.39 o
   7   8  11        0.11        3.30      3.27 o
   0   9  11        0.11        0.89      5.14 o
   1   9  11       35.26       31.05      3.32 o
   2   9  11        0.38        0.37      3.98 o
   3   9  11       36.92       42.80      3.42 o
   4   9  11        0.04        2.40      3.91 o
   5   9  11       13.44       16.58      3.19 o
   6   9  11        0.06        0.55      4.24 o
   7   9  11        3.00        0.22      4.50 o
   0  10  11       19.56       24.17      4.39 o
   1  10  11        7.48       -0.80      4.53 o
   2  10  11        8.48       10.13      3.33 o
   3  10  11        3.06        4.36      3.37 o
   4  10  11        4.89        9.75      3.66 o
   5  10  11        2.25        2.55      4.42 o
   6  10  11        4.53        3.65      3.49 o
   0  11  11        2.61       12.38      4.34 o
   1  11  11        2.63       -2.77      4.34 o
   2  11  11        3.07       -3.79      6.45 o
   3  11  11        0.96        1.55      4.33 o
   4  11  11        1.64        4.48      3.67 o
   0  12  11        0.06       -6.89      6.89 o
   1  12  11        0.94        2.79      3.13 o
   2  12  11        0.52        5.64      3.66 o
   0   0  12      146.42      132.65      3.65 o
   1   0  12       10.04        8.50      1.48 o
   2   0  12       26.27       29.51      1.82 o
   3   0  12       54.21       58.42      2.27 o
   4   0  12       23.19       20.12      1.92 o
   5   0  12        6.85        3.96      3.12 o
   6   0  12       16.65       19.42      2.38 o
   7   0  12        1.18        1.99      2.64 o
   8   0  12        0.00       -1.83      3.53 o
   9   0  12        1.46       -5.69      5.69 o
  10   0  12        0.40       -6.48      6.48 o
   1   1  12        0.12        0.26      5.22 o
   3   1  12        1.83       -0.15      1.86 o
   4   1  12        7.64        4.76      2.28 o
   5   1  12        0.04       -2.60      3.64 o
   6   1  12        2.66        1.94      2.96 o
   7   1  12        0.12        2.85      3.20 o
   8   1  12        0.24        0.79      3.52 o
   9   1  12        0.00        0.74      5.61 o
  10   1  12        0.04       -5.37      5.37 o
   0   2  12      625.05      593.45      7.41 o
   1   2  12        0.07       -1.62      2.12 o
   2   2  12       54.32       49.19      2.14 o
   3   2  12        6.58        6.80      1.89 o
   4   2  12        8.86       10.27      1.95 o
   5   2  12        0.83       -2.13      2.88 o
   6   2  12       56.58       59.06      3.02 o
   7   2  12        1.87        0.43      3.44 o
   8   2  12        3.35        5.12      3.82 o
   9   2  12        0.13        3.75      6.01 o
  10   2  12        0.00       -3.39      6.28 o
   0   3  12       30.17       32.39      2.94 o
   1   3  12        0.43        0.69      2.53 o
   2   3  12       51.80       51.31      2.46 o
   3   3  12        8.56        7.97      2.05 o
   4   3  12       20.81       19.31      2.35 o
   5   3  12        0.06        1.65      3.10 o
   6   3  12        1.24       -3.48      3.48 o
   7   3  12        0.06        1.07      3.50 o
   8   3  12        0.81        5.36      3.84 o
   9   3  12        0.17        5.00      3.95 o
   0   4  12      225.28      208.76      5.33 o
   1   4  12      228.69      220.98      6.47 o
   2   4  12       17.17       16.08      4.17 o
   3   4  12      109.49      104.46      4.91 o
   4   4  12        2.39        3.80      2.34 o
   5   4  12       57.57       63.14      3.04 o
   6   4  12       27.05       34.10      6.23 o
   7   4  12       20.89       27.47      3.02 o
   8   4  12        2.04       -0.17      4.20 o
   9   4  12        3.90        6.56      4.14 o
   0   5  12        7.62       13.25      2.54 o
   1   5  12        1.43        3.21      2.08 o
   2   5  12       27.44       24.03      2.22 o
   3   5  12       15.41       16.43      3.22 o
   4   5  12       19.87       22.40      2.35 o
   5   5  12        0.08        2.56      3.12 o
   6   5  12        3.55        0.32      3.02 o
   7   5  12        0.00       -4.36      8.47 o
   8   5  12        2.96       -2.60      4.38 o
   9   5  12        0.41       -6.25      6.25 o
   0   6  12       15.30       19.47      3.02 o
   1   6  12        1.75        2.82      2.68 o
   2   6  12        0.75        2.93      2.03 o
   3   6  12        0.67       -1.47      3.10 o
   4   6  12        2.37        3.31      3.67 o
   5   6  12        0.36        0.15      3.38 o
   6   6  12        2.05       -1.86      3.56 o
   7   6  12        0.28       -2.42      4.02 o
   8   6  12        0.03       -4.19      4.19 o
   0   7  12       18.47       11.83      3.45 o
   1   7  12        0.46       -1.06      3.78 o
   3   7  12        3.25        2.97      2.62 o
   4   7  12        1.37        3.31      3.34 o
   5   7  12        0.09       -3.23      6.16 o
   6   7  12        2.38       -0.85      4.05 o
   7   7  12        0.05       -1.24      4.02 o
   8   7  12        0.24       -4.65      4.65 o
   0   8  12        3.15        4.60      3.39 o
   1   8  12        1.80        2.64      4.50 o
   2   8  12        0.01       -1.60      2.70 o
   3   8  12        2.23        6.98      2.85 o
   4   8  12        0.21       -3.70      3.70 o
   5   8  12        0.77       -5.69      5.69 o
   6   8  12        0.80       -1.93      5.59 o
   7   8  12        0.46        4.97      3.76 o
   0   9  12        3.37        3.27      4.08 o
   1   9  12        1.60       -1.42      4.31 o
   2   9  12        0.86       -1.90      4.02 o
   3   9  12        5.58        6.21      3.37 o
   4   9  12        0.40       -3.94      3.94 o
   5   9  12        0.40        1.31      4.06 o
   6   9  12        0.90        2.70      4.43 o
   0  10  12        5.91       -4.16      6.48 o
   1  10  12       11.20       22.01      8.92 o
   2  10  12        2.69        2.67      3.44 o
   3  10  12        9.16       10.94      3.39 o
   4  10  12        0.92        1.37      4.52 o
   5  10  12        3.15        4.95      4.52 o
   0  11  12        0.37       -2.32      6.42 o
   1  11  12        0.00       -2.72      4.20 o
   2  11  12        0.84        0.21      4.48 o
   3  11  12        0.38        0.18     11.87 o
   4  11  12        0.88       -2.48      4.63 o
   0  12  12        0.39        4.29      6.45 o
   0   1  13       11.42       10.28      2.37 o
   1   1  13       50.54       57.74      3.40 o
   2   1  13        1.61        0.57      2.46 o
   3   1  13       49.59       50.64      2.26 o
   4   1  13        2.81        4.37      2.73 o
   5   1  13        0.67       -2.20      2.79 o
   6   1  13        0.09       -0.41      4.45 o
   7   1  13        2.09       -1.04      3.41 o
   8   1  13        0.46        0.39      3.83 o
   9   1  13        2.09        4.00      4.50 o
  10   1  13        0.31       -1.28      6.67 o
   0   2  13      284.78      270.01      5.61 o
   1   2  13       71.35       73.10      2.47 o
   2   2  13      161.63      143.48      6.10 o
   3   2  13       70.89       70.28      4.50 o
   4   2  13       86.87       80.65      3.21 o
   5   2  13       21.77       25.02      3.82 o
   6   2  13       45.10       44.33      2.98 o
   7   2  13        7.42        4.56      2.73 o
   8   2  13        9.62        7.91      2.87 o
   9   2  13        3.11       -2.32      6.49 o
   0   3  13      333.21      323.53      6.29 o
   1   3  13      594.88      560.00      5.72 o
   2   3  13      339.30      332.43      4.88 o
   3   3  13      120.37      117.09      3.21 o
   4   3  13      172.43      163.55      4.01 o
   5   3  13      140.57      141.71      3.89 o
   6   3  13       43.64       38.15      3.15 o
   7   3  13       63.41       70.55      5.05 o
   8   3  13       14.10        7.56      6.51 o
   9   3  13        5.63        3.96      4.20 o
   0   4  13      176.99      165.78      4.97 o
   1   4  13        0.95       -0.40      3.11 o
   2   4  13      225.62      224.58      8.20 o
   3   4  13        6.24        6.62      2.84 o
   4   4  13      118.33      117.62      3.61 o
   5   4  13        0.24        1.65      3.74 o
   6   4  13       28.31       25.94      2.89 o
   7   4  13        1.01        2.03      3.05 o
   8   4  13       13.01       12.27      3.76 o
   9   4  13        0.08       -6.59      6.59 o
   0   5  13       54.47       50.76      3.76 o
   1   5  13        0.03       -0.61      2.54 o
   2   5  13       30.97       31.39      2.40 o
   3   5  13       32.50       31.69      3.80 o
   4   5  13       11.28       11.36      3.06 o
   5   5  13        2.57        0.69      3.15 o
   6   5  13        4.81        8.29      2.68 o
   7   5  13        0.11        1.56      3.65 o
   8   5  13        0.94       -4.21      7.64 o
   9   5  13        1.87       -4.68      6.75 o
   0   6  13       10.83       12.96      2.93 o
   1   6  13        0.15       -2.19      6.02 o
   2   6  13        0.03        2.93      2.68 o
   3   6  13        2.96        0.41      3.17 o
   4   6  13        0.02       -2.75      3.19 o
   5   6  13        0.02        0.35      2.65 o
   6   6  13        2.37        3.82      3.10 o
   7   6  13        0.02       -3.13      3.88 o
   8   6  13        0.05        5.27      3.82 o
   0   7  13        0.46        2.60      4.15 o
   1   7  13       12.25       15.33      2.32 o
   2   7  13        0.12        0.07      2.65 o
   3   7  13        0.05        4.25      2.18 o
   4   7  13        0.03       -3.63      3.63 o
   5   7  13        1.53        3.64      2.89 o
   6   7  13        0.00       -4.05      4.05 o
   7   7  13        1.44        5.72      2.80 o
   8   7  13        0.04       -1.65      4.47 o
   0   8  13        4.30        6.93      3.49 o
   1   8  13        0.05        1.64      3.46 o
   2   8  13        0.03       -0.59      5.02 o
   3   8  13        1.31       -0.40      3.91 o
   4   8  13        0.03       -3.61      7.20 o
   5   8  13        0.00       -0.11      3.61 o
   6   8  13        1.28        3.37      3.48 o
   7   8  13        0.05       -2.46      4.68 o
   0   9  13       21.01       29.11      4.75 o
   1   9  13       17.90       20.91      3.06 o
   2   9  13       14.77       17.67      5.97 o
   3   9  13        6.50        9.64      3.02 o
   4   9  13        9.21       17.12      4.91 o
   5   9  13        4.95        6.69      3.56 o
   6   9  13        4.68       11.42      3.35 o
   0  10  13        9.73       18.94      4.54 o
   1  10  13       13.24       13.60      3.35 o
   2  10  13       13.85       13.04      3.45 o
   3  10  13        6.43        1.63      5.14 o
   4  10  13        8.11        5.07      3.92 o
   5  10  13        4.07        7.05      3.68 o
   0  11  13        1.97       -6.33      6.33 o
   1  11  13        0.33        3.61      4.29 o
   2  11  13        0.93        2.71      4.46 o
   3  11  13        0.74       -2.89      4.61 o
   0   0  14       84.41       92.75      3.78 o
   1   0  14      116.38      106.22      2.79 o
   2   0  14        5.16        2.80      2.42 o
   3   0  14      144.17      155.66      3.38 o
   4   0  14        8.63       12.18      1.98 o
   5   0  14       41.62       40.06      2.72 o
   6   0  14        8.99       12.52      2.25 o
   7   0  14       11.82       16.40      2.69 o
   8   0  14        0.01       -3.14      5.70 o
   9   0  14        5.01       12.84      4.29 o
   0   1  14       51.75       46.02      3.08 o
   1   1  14        0.04        1.37      2.29 o
   2   1  14       24.34       21.16      1.90 o
   3   1  14        1.82       -1.39      2.49 o
   4   1  14        7.86        3.76      4.10 o
   5   1  14        0.84       -0.44      2.36 o
   6   1  14        3.28        9.20      2.22 o
   7   1  14        0.88       -1.47      3.40 o
   8   1  14        0.47       -1.13      3.67 o
   9   1  14        0.74        1.57      5.80 o
   1   2  14        0.61       -0.08      2.39 o
   2   2  14      231.35      206.88      4.39 o
   3   2  14        7.79        5.09      3.73 o
   4   2  14      140.51      136.47      3.63 o
   5   2  14        0.00        0.36      3.24 o
   6   2  14        6.95       10.05      3.07 o
   7   2  14        0.33        2.89      4.40 o
   8   2  14        7.31       10.22      2.86 o
   9   2  14        0.01       -4.36      6.23 o
   0   3  14      109.72      100.96      4.22 o
   1   3  14       13.50       13.93      2.00 o
   2   3  14      127.90      131.88      3.30 o
   3   3  14        0.36       -1.19      2.73 o
   4   3  14       60.99       61.84      2.94 o
   5   3  14        2.99        5.88      2.21 o
   6   3  14       11.32       15.31      2.53 o
   7   3  14        0.94        2.44      3.85 o
   8   3  14        4.09        5.71      6.26 o
   9   3  14        0.00       -0.40      6.02 o
   0   4  14       13.03       13.14      2.75 o
   1   4  14        6.63        6.86      2.02 o
   2   4  14       89.94       87.26      4.83 o
   3   4  14        0.16        1.80      2.22 o
   4   4  14       62.25       62.95      3.03 o
   5   4  14        0.27        0.69      3.12 o
   6   4  14        2.76       -0.46      4.09 o
   7   4  14        0.11       -2.71      3.79 o
   8   4  14        3.25        5.90      3.36 o
   9   4  14        0.03       -6.94      6.94 o
   0   5  14       14.54       12.68      3.02 o
   1   5  14       17.37       13.26      6.31 o
   2   5  14        1.30       -3.50      3.50 o
   3   5  14        1.55       -0.61      3.25 o
   4   5  14        0.15       -2.87      7.33 o
   5   5  14        6.15        2.96      3.34 o
   6   5  14        1.25       -4.54      5.28 o
   7   5  14        2.49        1.64      3.89 o
   8   5  14        0.00        6.17      2.82 o
   0   6  14        9.82        5.63      3.24 o
   1   6  14        5.07        5.95      2.97 o
   2   6  14        0.15        2.85      2.39 o
   3   6  14        3.74        4.79      2.56 o
   4   6  14        0.90        1.70      2.69 o
   5   6  14        1.41        5.51      2.82 o
   6   6  14        1.51       -3.45      3.81 o
   7   6  14        0.20       -4.07      4.07 o
   8   6  14        0.05       -4.32      4.32 o
   0   7  14       39.05       45.89      4.00 o
   1   7  14        3.69        3.08      2.80 o
   2   7  14       18.19       18.13      2.61 o
   3   7  14        0.11        3.97      4.35 o
   4   7  14        9.20        8.05      2.70 o
   5   7  14        0.38       -1.09      4.55 o
   6   7  14        7.33        5.62      2.98 o
   7   7  14        0.03        1.58      4.21 o
   0   8  14        7.68        2.70      5.06 o
   1   8  14       10.21       12.29      6.20 o
   2   8  14       14.95       16.11      2.88 o
   3   8  14        8.40        7.46      2.82 o
   4   8  14       10.67       11.01      2.88 o
   5   8  14        3.23        6.50      5.38 o
   6   8  14        1.45       -4.90      4.90 o
   7   8  14        1.29       -6.16      6.16 o
   0   9  14        2.75        8.13      3.90 o
   1   9  14        2.53       -1.31      6.36 o
   2   9  14        4.80       -0.01      3.77 o
   3   9  14        0.10       -4.12      6.04 o
   4   9  14        3.02        3.00      4.23 o
   5   9  14        0.89        7.47      2.95 o
   6   9  14        0.37        3.93      3.56 o
   0  10  14        0.68        0.00      6.04 o
   1  10  14        3.52        0.17      3.55 o
   2  10  14        1.59       -2.07      4.42 o
   3  10  14        1.83        5.82      3.47 o
   4  10  14        1.52       -2.11      4.70 o
   0  11  14        4.00       14.27      4.23 o
   1  11  14        1.54        2.90      3.67 o
   2  11  14        2.36        0.34      4.50 o
   3  11  14        0.27       -2.75      5.53 o
   0   1  15        0.33       -3.35      3.35 o
   1   1  15        7.91        9.16      1.72 o
   2   1  15        6.21        5.49      2.27 o
   3   1  15       32.48       34.27      2.38 o
   4   1  15        3.73        4.08      2.33 o
   5   1  15        0.22        0.97      2.30 o
   6   1  15        0.16       -1.45      4.45 o
   7   1  15        1.91       -2.90      3.65 o
   8   1  15        0.05       -3.88      3.88 o
   9   1  15        0.49       -1.59      4.32 o
   0   2  15       10.55        8.60      2.40 o
   1   2  15        0.28       -0.17      3.31 o
   2   2  15       19.33       15.21      2.12 o
   3   2  15        2.82        3.59      2.18 o
   4   2  15       10.69        6.85      3.58 o
   5   2  15        0.02        0.01      2.98 o
   6   2  15        1.96       -0.49      3.30 o
   7   2  15        0.01       -1.13      3.55 o
   8   2  15        1.06        1.82      3.17 o
   9   2  15        0.01       -1.61      6.19 o
   0   3  15       22.28       20.78      3.02 o
   1   3  15        0.71       -0.67      2.51 o
   2   3  15        7.68        6.20      1.88 o
   3   3  15       40.67       34.18      2.64 o
   4   3  15        5.72        3.10      2.12 o
   5   3  15        0.64        2.63      3.22 o
   6   3  15        8.58        6.72      2.57 o
   7   3  15        0.34       -1.96      3.67 o
   8   3  15        2.58        5.43      3.30 o
   9   3  15        0.62       -4.12      6.79 o
   0   4  15        1.95        0.00      3.93 o
   1   4  15       16.68       16.17      2.09 o
   2   4  15        0.46        1.44      2.63 o
   3   4  15       28.11       26.10      2.37 o
   4   4  15        0.02        3.17      2.41 o
   5   4  15        7.08        3.94      3.41 o
   6   4  15        1.17        4.51      3.50 o
   7   4  15        2.38        2.36      3.12 o
   8   4  15        0.01        3.70      3.43 o
   9   4  15        1.63        7.86      4.13 o
   0   5  15       31.49       28.26      3.46 o
   1   5  15        9.94       13.21      2.00 o
   2   5  15       19.06       18.63      3.28 o
   3   5  15        1.57        1.78      2.82 o
   4   5  15        8.39        8.25      2.39 o
   5   5  15        1.10       -3.44      3.63 o
   6   5  15        4.28       -0.05      4.10 o
   7   5  15        1.63       -1.67      5.96 o
   8   5  15        0.98        1.82      4.12 o
   0   6  15       18.05       20.35      3.38 o
   1   6  15        7.67       11.23      2.39 o
   2   6  15        3.14       -3.27      3.27 o
   3   6  15        0.15       -0.13      3.12 o
   4   6  15        0.95        1.94      4.38 o
   5   6  15        0.75       -1.10      3.57 o
   6   6  15        1.66       -0.49      4.88 o
   7   6  15        0.26        3.57      3.14 o
   8   6  15        0.00       -0.19      4.29 o
   0   7  15        4.80        5.87      3.57 o
   1   7  15        4.88        6.02      2.96 o
   2   7  15        4.71        0.73      3.67 o
   3   7  15       12.53       12.72      2.74 o
   4   7  15        2.67        1.66      3.66 o
   5   7  15        1.52        4.20      3.08 o
   6   7  15        1.18        5.07      3.21 o
   7   7  15        0.01        4.23      3.31 o
   0   8  15        0.07       -1.54      4.34 o
   1   8  15        4.58        9.40      2.54 o
   2   8  15        2.01       -2.07      3.71 o
   3   8  15        0.79        1.45      7.95 o
   4   8  15        0.90       -1.74      4.04 o
   5   8  15        1.47        3.34      4.44 o
   6   8  15        0.04       -0.59      4.42 o
   0   9  15        8.49        5.78      6.16 o
   1   9  15        0.11        5.13      3.96 o
   2   9  15        8.73        9.32      2.92 o
   3   9  15        0.25        2.97      8.25 o
   4   9  15        4.77        2.06      4.25 o
   5   9  15        0.00       -3.31      4.25 o
   0  10  15        0.48        0.37      5.97 o
   1  10  15        0.33        2.64      4.44 o
   2  10  15        0.00        5.21      3.20 o
   3  10  15        0.01        3.91      3.43 o
   4  10  15        0.01       -1.28      4.37 o
   0  11  15        0.81       -6.73      6.73 o
   1  11  15        0.03       -4.94      4.94 o
   2  11  15        0.34       -1.81      4.55 o
   0   0  16      475.25      428.70      7.59 o
   1   0  16       16.15        5.80      7.01 o
   2   0  16      149.67      136.00      4.21 o
   3   0  16        0.75        0.34      2.73 o
   4   0  16       52.21       52.70      2.77 o
   5   0  16        3.61        1.78      3.07 o
   6   0  16       50.15       60.24      4.42 o
   7   0  16        1.59        0.80      3.69 o
   8   0  16        4.80        1.32      4.25 o
   9   0  16        0.02       -4.89      6.16 o
   0   1  16        6.05        0.00      3.57 o
   2   1  16       10.12        6.59      2.45 o
   3   1  16        5.48        6.46      2.32 o
   4   1  16        8.11        6.96      2.48 o
   5   1  16        1.87        3.55      2.63 o
   6   1  16        3.31        6.12      5.39 o
   7   1  16        0.71       -0.85      3.63 o
   8   1  16        1.88        2.68      3.12 o
   9   1  16        0.25        3.69      3.95 o
   0   2  16       11.32        8.33      2.86 o
   1   2  16       13.35       14.75      2.89 o
   2   2  16        8.10        8.35      1.96 o
   3   2  16       27.97       28.75      2.73 o
   4   2  16        6.51        5.82      3.28 o
   5   2  16        7.44        7.46      3.06 o
   6   2  16        3.06        4.36      2.41 o
   7   2  16        2.54        0.75      3.63 o
   8   2  16        0.01       -0.91      4.01 o
   9   2  16        1.88        0.83      6.04 o
   0   3  16        5.30        1.92      3.75 o
   1   3  16        4.05        1.40      2.19 o
   2   3  16       13.60       17.75      2.31 o
   3   3  16        7.66        2.15      2.99 o
   4   3  16        6.63        7.44      2.26 o
   5   3  16        0.55        4.57      2.52 o
   6   3  16        0.25       -0.96      4.92 o
   7   3  16        0.10        1.35      3.70 o
   8   3  16        0.22        0.62      3.82 o
   9   3  16        0.17        4.67      6.64 o
   0   4  16       42.00       38.17      3.68 o
   1   4  16        8.92       11.56      2.12 o
   2   4  16        2.18        2.20      2.86 o
   3   4  16        0.95        0.77      3.09 o
   4   4  16        0.04        0.45      2.96 o
   5   4  16        0.63        2.09      3.50 o
   6   4  16        5.15        3.93      6.61 o
   7   4  16        0.14       -3.88      3.88 o
   8   4  16        0.26       -1.41      4.03 o
   0   5  16        0.07       -0.75      4.10 o
   1   5  16        1.48       -0.82      3.87 o
   2   5  16        3.35        2.48      6.02 o
   3   5  16        0.21       -0.24      3.07 o
   4   5  16        1.64        6.26      2.29 o
   5   5  16        0.48       -1.44      3.43 o
   6   5  16        0.13        0.53      3.72 o
   7   5  16        0.14        4.09      3.36 o
   8   5  16        0.00       -4.22      4.32 o
   0   6  16       85.54       91.68      5.23 o
   2   6  16       35.23       37.18      2.97 o
   3   6  16       10.37       16.81      2.44 o
   4   6  16       14.01       13.00      5.61 o
   5   6  16        5.44        7.36      2.73 o
   6   6  16       12.13       18.53      3.08 o
   7   6  16        2.42        0.46     10.54 o
   0   7  16        1.89       -2.98      5.43 o
   1   7  16        4.02        3.92      3.71 o
   2   7  16        5.65        8.47      2.46 o
   3   7  16        7.84       13.48      2.84 o
   4   7  16        3.64       -3.26      6.99 o
   5   7  16        1.12        3.99      3.38 o
   6   7  16        0.28        0.00      4.38 o
   7   7  16        0.28       -4.04      4.42 o
   0   8  16        0.34       -2.62      5.70 o
   1   8  16        0.98        0.91      2.96 o
   2   8  16        0.24        1.27      3.86 o
   3   8  16        0.59       -1.14      7.01 o
   4   8  16        0.34       -3.50      4.22 o
   5   8  16        0.77       -4.89      6.47 o
   6   8  16        0.12        2.33      4.45 o
   0   9  16        8.07        6.11      6.70 o
   1   9  16        0.31       -2.46      8.15 o
   2   9  16        3.98        0.92      4.22 o
   3   9  16        0.05        0.00      3.55 o
   4   9  16        2.00        5.26      3.51 o
   5   9  16        0.17       -0.12      4.59 o
   0  10  16        1.94        4.75      6.35 o
   1  10  16        0.79        1.59      4.52 o
   2  10  16        0.74        3.70      3.49 o
   3  10  16        0.26        2.11      4.42 o
   0  11  16        0.07       -0.43      6.79 o
   1   1  17        2.54       -0.06      2.07 o
   2   1  17       50.07       45.37      2.67 o
   3   1  17       41.13       43.95      6.21 o
   4   1  17       29.53       33.73      2.89 o
   5   1  17        2.76       -0.41      3.49 o
   6   1  17        4.93       -0.62      3.28 o
   7   1  17        0.07       -1.63      3.15 o
   8   1  17        2.37        5.05      3.02 o
   9   1  17        1.31        3.88      6.11 o
   0   2  17       15.80       15.12      2.95 o
   1   2  17        4.47        6.08      2.27 o
   2   2  17        6.37        5.41      2.51 o
   3   2  17        6.37        9.72      3.34 o
   4   2  17        2.20        2.12      2.59 o
   5   2  17        0.81       -1.32      3.28 o
   6   2  17        0.92       -0.31      4.65 o
   7   2  17        0.10       -2.03      3.94 o
   8   2  17        0.00        0.18      4.13 o
   0   3  17       25.13       23.98      3.23 o
   1   3  17        2.08        1.57      2.34 o
   2   3  17        9.39        7.35      2.19 o
   3   3  17        8.36       10.47      2.23 o
   4   3  17        3.36        4.18      2.23 o
   5   3  17        0.01       -3.60      3.60 o
   6   3  17        2.70        2.23      2.98 o
   7   3  17        0.23        1.08      3.10 o
   8   3  17        0.26        2.72      5.24 o
   0   4  17        6.95        8.02      3.06 o
   1   4  17        1.83        1.12      2.94 o
   2   4  17       12.90       10.52      2.33 o
   3   4  17        6.88        5.28      2.69 o
   4   4  17        5.58        6.83      4.73 o
   5   4  17        1.00       -3.85      3.85 o
   6   4  17        0.31       -1.85      5.84 o
   7   4  17        0.24        3.93      4.82 o
   8   4  17        0.22        3.34      4.37 o
   0   5  17        2.13       -4.48      4.48 o
   1   5  17        2.49        2.82      2.81 o
   2   5  17        0.72       -2.34      3.12 o
   3   5  17        2.31        1.12      3.46 o
   4   5  17        0.19       -0.07      3.45 o
   5   5  17        0.00       -1.10      3.86 o
   6   5  17        0.27       -1.33      3.87 o
   7   5  17        0.11        2.41      4.29 o
   8   5  17        0.04       -0.14      4.33 o
   0   6  17       23.02       18.93      4.10 o
   1   6  17        0.15        3.91      3.18 o
   3   6  17        0.83       -3.58      3.58 o
   4   6  17        4.03       -3.17      5.93 o
   5   6  17        0.02       -3.95      3.95 o
   6   6  17        2.93        6.36      4.19 o
   7   6  17        0.08       -1.51      3.94 o
   0   7  17        0.72        1.41      3.49 o
   1   7  17        0.29        0.78      3.73 o
   2   7  17        0.47        1.46      3.65 o
   3   7  17        0.79        1.63      3.91 o
   4   7  17        0.34       -3.37      5.49 o
   5   7  17        0.02        2.05      3.25 o
   6   7  17        0.12        3.75      5.58 o
   0   8  17        0.47        1.02      5.11 o
   1   8  17        0.34        2.68      2.92 o
   2   8  17        0.05       -3.28      4.92 o
   3   8  17        0.04       -0.89      3.83 o
   4   8  17        0.03       -0.03      4.78 o
   5   8  17        0.17        0.95      4.87 o
   6   8  17        0.11       -4.56      4.56 o
   0   9  17        0.00       -1.49      6.28 o
   1   9  17        0.65        4.51      4.11 o
   2   9  17        0.05        1.60      3.22 o
   3   9  17        0.01       -3.15      4.45 o
   4   9  17        0.01        2.46      4.48 o
   0  10  17        0.67       -5.31      6.31 o
   1  10  17        1.12        0.49      4.50 o
   2  10  17        0.07        4.00      3.57 o
   3  10  17        0.27       -1.61      4.67 o
   0   0  18        0.32       -1.14      3.76 o
   1   0  18       16.99       20.96      2.26 o
   2   0  18       25.98       25.45      2.30 o
   3   0  18       23.61       28.54      2.48 o
   4   0  18       22.07       23.85      2.50 o
   5   0  18        3.99        2.07      3.39 o
   6   0  18        0.73        3.26      3.47 o
   7   0  18        0.67        1.55      3.24 o
   8   0  18        1.67        3.72      4.79 o
   0   1  18        0.04        0.23      2.85 o
   1   1  18        4.48        5.36      1.93 o
   2   1  18        0.10       -1.15      2.41 o
   3   1  18        1.59        1.43      2.81 o
   4   1  18        0.01        1.45      2.99 o
   5   1  18        1.07       -0.39      3.40 o
   6   1  18        0.16       -1.68      3.82 o
   7   1  18        0.37        2.52      3.68 o
   8   1  18        0.05        2.61      3.93 o
   0   2  18        0.26        2.61      3.71 o
   1   2  18        0.99        3.24      2.31 o
   2   2  18       10.51       14.89      2.17 o
   3   2  18        4.09        3.77      2.71 o
   4   2  18        6.75        5.51      4.99 o
   5   2  18        0.02       -2.12      3.49 o
   6   2  18        0.53       -1.67      3.59 o
   7   2  18        0.19        1.29      3.93 o
   8   2  18        0.02        1.36      3.40 o
   0   3  18        0.05        3.21      4.12 o
   1   3  18        3.00        3.24      2.36 o
   2   3  18        1.40        1.13      2.46 o
   3   3  18        3.97        7.35      2.15 o
   4   3  18        1.46        2.82      2.67 o
   5   3  18        0.29       -3.46      3.49 o
   6   3  18        0.08       -3.76      3.79 o
   7   3  18        0.03        2.29      3.92 o
   8   3  18        0.27        0.23      3.98 o
   0   4  18       43.96       45.33      3.99 o
   1   4  18        0.48       -1.11      3.04 o
   2   4  18        9.85        6.83      2.29 o
   3   4  18        0.00       -2.02      3.34 o
   4   4  18        3.25        0.56      3.44 o
   5   4  18        0.53       -0.37      5.82 o
   6   4  18        7.07        6.13      4.55 o
   7   4  18        0.74        2.17      3.42 o
   8   4  18        0.89       -2.56      4.51 o
   0   5  18        0.03       -1.67      4.58 o
   1   5  18        1.97       -2.30      3.32 o
   2   5  18        2.41        0.77      3.76 o
   3   5  18        5.02        2.42      3.00 o
   4   5  18        2.39        5.89      2.58 o
   5   5  18        1.13       -1.81      3.68 o
   6   5  18        0.26       -0.84      5.23 o
   7   5  18        0.55        0.15      4.38 o
   0   6  18        2.67        4.50      4.68 o
   1   6  18        0.46        0.16      3.48 o
   2   6  18        9.50        9.32      2.76 o
   3   6  18        0.21        2.45      2.86 o
   4   6  18        6.54        6.62      3.19 o
   5   6  18        0.18       -1.07      3.98 o
   6   6  18        0.32       -3.39      5.91 o
   7   6  18        0.15       -1.35      3.61 o
   0   7  18        3.96       14.31      3.71 o
   1   7  18        0.73        0.17      4.59 o
   2   7  18        0.84        0.90      3.87 o
   3   7  18        0.00        1.46      3.76 o
   4   7  18        0.35       -1.90      4.77 o
   5   7  18        0.42       -4.35      4.35 o
   6   7  18        0.87        0.11      4.51 o
   0   8  18        0.28        1.59      3.61 o
   1   8  18        2.09        5.71      4.10 o
   2   8  18        1.46        0.39      3.35 o
   3   8  18        1.83        3.04      3.15 o
   4   8  18        1.01        5.21      4.25 o
   5   8  18        0.69        2.15      3.46 o
   0   9  18        6.25       15.81      4.14 o
   1   9  18        0.78       -0.02      3.51 o
   2   9  18        2.96        0.15      4.31 o
   3   9  18        0.06       -1.35      3.56 o
   4   9  18        1.09        1.37      3.67 o
   0  10  18        0.99        5.46      5.94 o
   1  10  18        0.21        3.55      3.65 o
   2  10  18        0.37        6.98      3.70 o
   0   1  19        0.54        2.46      3.84 o
   1   1  19        1.90        0.89      2.68 o
   2   1  19        0.87       -2.06      4.24 o
   3   1  19        4.53        3.71      2.91 o
   4   1  19        0.75       -1.89      3.26 o
   5   1  19        0.07        4.07      2.42 o
   6   1  19        0.10        5.90      4.28 o
   7   1  19        0.39       -0.58      3.91 o
   8   1  19        0.01       -4.41      4.41 o
   0   2  19        5.87        3.78      4.30 o
   1   2  19       31.64       31.50      3.69 o
   2   2  19        2.64        1.35      3.01 o
   3   2  19       27.87       30.18      2.71 o
   4   2  19        1.24        1.73      2.59 o
   5   2  19       10.00        3.82      3.15 o
   6   2  19        0.69        3.44      7.14 o
   7   2  19        3.27       -4.47      4.47 o
   8   2  19        0.05        2.10      4.31 o
   0   3  19        2.34        8.01      2.88 o
   1   3  19        9.16       12.38      2.79 o
   2   3  19        6.72        4.59      6.71 o
   3   3  19        0.00        1.62      2.53 o
   4   3  19        6.08        5.18      2.46 o
   5   3  19        2.35        4.57      5.77 o
   6   3  19        1.76        2.71      3.74 o
   7   3  19        2.01        2.27      3.44 o
   8   3  19        1.25        1.96      4.48 o
   0   4  19       21.30       23.12      3.91 o
   1   4  19        1.62        2.22      2.56 o
   2   4  19       24.03       27.25      2.76 o
   3   4  19        0.00        2.06      5.94 o
   4   4  19       12.17       14.74      4.15 o
   5   4  19        0.56        5.37      3.61 o
   6   4  19        2.73        5.51      3.90 o
   7   4  19        0.43       -3.28      3.28 o
   0   5  19        0.10       -4.54      4.54 o
   1   5  19        2.45       -0.01      3.37 o
   2   5  19        0.00       -1.97      4.42 o
   3   5  19        0.26       -3.35      3.69 o
   4   5  19        0.01        4.04      3.02 o
   5   5  19        0.32        2.82      5.85 o
   6   5  19        0.22        3.47      3.15 o
   7   5  19        0.45        0.83      3.55 o
   0   6  19        0.59       -5.37      5.37 o
   1   6  19        0.23       -1.45      3.60 o
   2   6  19        0.01        4.85      3.01 o
   3   6  19        0.21       -3.21      3.62 o
   4   6  19        0.01        0.61      3.13 o
   5   6  19        0.10       -4.26      4.26 o
   6   6  19        0.11        4.06      3.38 o
   0   7  19        4.52        1.19      3.59 o
   1   7  19        1.43        1.27      4.28 o
   2   7  19        3.80        2.27      3.89 o
   3   7  19        0.01       -2.92      6.37 o
   4   7  19        1.80        5.16      5.53 o
   5   7  19        0.40       -2.83      4.51 o
   6   7  19        0.65        3.02      5.41 o
   0   8  19        0.62        9.77      3.83 o
   1   8  19        0.44       -0.76      3.36 o
   2   8  19        0.03        2.13      3.24 o
   3   8  19        0.01        1.65      2.87 o
   4   8  19        0.03       -4.16      4.37 o
   5   8  19        0.04       -3.80      4.76 o
   0   9  19        1.45       -4.01      6.61 o
   1   9  19        0.67       -4.15      4.54 o
   2   9  19        0.85        0.86      4.29 o
   3   9  19        0.04        0.96      4.76 o
   0   0  20        3.69        0.26      2.87 o
   1   0  20        0.15        0.28      2.87 o
   2   0  20        0.88        5.65      2.48 o
   3   0  20        2.64        2.11      2.68 o
   4   0  20        1.16        1.58      3.50 o
   5   0  20        0.21        0.08      4.25 o
   6   0  20        0.69        3.20      3.01 o
   7   0  20        0.06       -3.98      3.98 o
   8   0  20        0.00       -3.18      4.16 o
   0   1  20       21.31       21.94      3.48 o
   1   1  20       11.10       12.76      6.11 o
   2   1  20       19.51       18.55      2.61 o
   3   1  20        9.05        7.21      2.73 o
   4   1  20        9.05       11.85      2.70 o
   5   1  20        4.18        0.80      3.71 o
   6   1  20        1.94       -1.08      3.14 o
   7   1  20        1.62        6.30      3.43 o
   8   1  20        0.41       -3.82      4.30 o
   0   2  20        5.31        0.54      4.62 o
   1   2  20        2.42        4.79      6.99 o
   2   2  20       20.20       20.23      2.59 o
   3   2  20        0.00       -2.85      3.40 o
   4   2  20       13.74       17.22      3.27 o
   5   2  20        0.07        3.75      2.98 o
   6   2  20        0.98       -0.58      4.27 o
   7   2  20        0.01       -1.77     10.42 o
   0   3  20        0.43       -5.36      5.36 o
   1   3  20        3.63       -0.81      3.43 o
   2   3  20        2.25        3.99      2.71 o
   3   3  20        4.07        1.21      3.63 o
   4   3  20        1.52        7.85      4.41 o
   5   3  20        1.06       -0.27      4.82 o
   6   3  20        0.10       -1.08      3.76 o
   7   3  20        0.35       -0.51      4.06 o
   0   4  20        0.04       -0.88      4.87 o
   1   4  20        3.60        2.18      3.43 o
   2   4  20        4.29        6.12      4.39 o
   3   4  20        0.76       -2.08      4.58 o
   4   4  20        4.25        2.13      3.64 o
   5   4  20        0.59        1.23      3.69 o
   6   4  20        0.20       -3.73      7.14 o
   7   4  20        0.23        6.94      3.52 o
   0   5  20        1.18       -0.93      5.00 o
   1   5  20       23.93       19.23      3.06 o
   2   5  20        0.00       -1.71      2.94 o
   3   5  20       11.40       13.16      2.75 o
   4   5  20        0.01        7.12      2.49 o
   5   5  20        6.92        5.58      3.45 o
   6   5  20        0.19        2.81      3.33 o
   0   6  20        8.03        8.26      3.91 o
   1   6  20        4.32        0.12      3.91 o
   2   6  20        2.26        0.40      3.09 o
   3   6  20        2.21       -1.94      6.19 o
   4   6  20        0.96       -2.36      6.13 o
   5   6  20        0.84        2.87      3.31 o
   6   6  20        1.81        5.87      3.37 o
   0   7  20        0.19        4.97      3.62 o
   1   7  20        0.00        2.72      3.11 o
   2   7  20        1.01       -1.85      3.88 o
   3   7  20        0.26       -1.32      3.89 o
   4   7  20        0.52        2.26      3.46 o
   5   7  20        0.00       -0.66      4.66 o
   0   8  20        0.16        7.46      4.00 o
   1   8  20        0.65        0.00      4.11 o
   2   8  20        0.06       -4.26      4.26 o
   3   8  20        0.47        2.75      3.31 o
   4   8  20        0.19       -5.93      6.56 o
   0   9  20        0.68        0.41      6.66 o
   1   9  20        0.51        2.46      8.13 o
   2   9  20        0.16        3.97      5.73 o
   0   1  21        4.90        3.15      4.65 o
   1   1  21        0.03       -1.73      3.40 o
   2   1  21        9.11        5.33      4.84 o
   3   1  21        3.63        5.59      2.79 o
   4   1  21        5.07        0.96      4.02 o
   5   1  21        0.10       -4.08      4.08 o
   6   1  21        0.48       -4.22      4.22 o
   7   1  21        0.00       -1.60      4.42 o
   0   2  21        3.80        2.57      5.12 o
   1   2  21       14.45       15.38      2.69 o
   2   2  21        3.98       11.75      2.42 o
   3   2  21        7.02        9.01      2.47 o
   4   2  21        1.71        5.69      7.44 o
   5   2  21        4.60        9.61      2.74 o
   6   2  21        0.23        2.30      3.37 o
   7   2  21        1.64       -0.25      3.64 o
   0   3  21       35.29       27.35      4.37 o
   1   3  21        3.19        1.32      3.55 o
   2   3  21       22.47       20.71      4.90 o
   3   3  21        0.02        2.59      2.81 o
   4   3  21       12.87       10.58      3.96 o
   5   3  21        0.78        1.03      3.86 o
   6   3  21        7.88       15.79      3.40 o
   7   3  21        0.76       -1.55      5.49 o
   0   4  21        0.24       -5.59      5.59 o
   1   4  21       18.13       25.56      2.77 o
   2   4  21        0.92       -1.29      3.62 o
   3   4  21       19.86       21.11      2.99 o
   4   4  21        0.70       -0.35      3.95 o
   5   4  21        7.87       14.44      6.35 o
   6   4  21        0.18        1.41      4.15 o
   0   5  21        3.87        1.30      5.45 o
   1   5  21        2.78        4.64      3.28 o
   2   5  21        3.90        7.56      2.56 o
   3   5  21        0.03        5.67      3.01 o
   4   5  21        2.03        4.42      5.05 o
   5   5  21        0.48       -4.26      4.26 o
   6   5  21        0.36       -2.88      4.31 o
   0   6  21        0.11       -5.32      5.32 o
   1   6  21        0.19        1.52      3.13 o
   2   6  21        0.03        2.77      3.21 o
   3   6  21        0.07        0.40      3.71 o
   4   6  21        0.01        1.41      3.87 o
   5   6  21        0.08       -4.58      6.37 o
   0   7  21        6.14        0.93      4.45 o
   1   7  21        0.44        0.37      4.05 o
   2   7  21        5.06        7.66      6.10 o
   3   7  21        0.02        2.17      5.32 o
   4   7  21        2.52        2.88      4.23 o
   0   8  21        1.08       -2.00      6.42 o
   1   8  21        3.52        5.43      3.82 o
   2   8  21        0.38        1.40      7.47 o
   3   8  21        1.06        0.98      4.40 o
   0   9  21        0.51       -6.92      6.92 o
   0   0  22       11.76       12.58      3.80 o
   1   0  22        1.47        1.67      3.21 o
   2   0  22        2.28       -0.59      4.08 o
   3   0  22        2.67        2.90      3.02 o
   4   0  22        0.88        5.31      3.05 o
   5   0  22        0.09       -0.79      3.75 o
   6   0  22        2.48        4.71      3.47 o
   7   0  22        0.03        2.62      4.30 o
   0   1  22       17.08       18.77      3.95 o
   1   1  22        3.55        4.78      3.07 o
   2   1  22       15.77       19.35      2.83 o
   3   1  22        2.78        5.17      4.53 o
   4   1  22        8.78        9.84      2.90 o
   5   1  22        1.28        8.39      3.35 o
   6   1  22        2.97        3.09      4.14 o
   7   1  22        0.52       -0.56      5.22 o
   0   2  22        2.28        2.65      3.77 o
   1   2  22        8.09        3.14      3.12 o
   2   2  22        0.03        3.51      6.28 o
   3   2  22       10.25       12.93      2.99 o
   4   2  22        0.20        1.77      4.33 o
   5   2  22        3.62        6.19      4.72 o
   6   2  22        0.25       -2.30      4.40 o
   7   2  22        1.16        5.17      3.65 o
   0   3  22        1.25       -5.14      5.40 o
   1   3  22        1.30        4.20      3.62 o
   2   3  22        0.14       -1.91      5.06 o
   3   3  22        1.36       -0.21      4.14 o
   4   3  22        0.02        4.14      3.82 o
   5   3  22        0.33       -1.79      4.29 o
   6   3  22        0.14       -4.89      5.41 o
   0   4  22        9.32        9.37      4.09 o
   1   4  22        1.12       -1.70      3.77 o
   2   4  22        2.67        5.41      2.98 o
   3   4  22        1.55        3.05      3.85 o
   4   4  22        1.07        4.07      3.25 o
   5   4  22        0.35       -2.79      4.03 o
   6   4  22        1.74        3.68      4.61 o
   0   5  22        0.83        3.17      5.14 o
   1   5  22        2.14        2.26      4.34 o
   2   5  22        0.05       -0.51      3.93 o
   3   5  22        2.19        6.04      3.07 o
   4   5  22        0.04        1.58      4.05 o
   5   5  22        0.49       -4.20      5.43 o
   0   6  22        7.71        8.21      4.42 o
   1   6  22        0.81       -3.78      4.26 o
   2   6  22        3.34        5.33      3.46 o
   3   6  22        0.53       -0.10      4.39 o
   4   6  22        1.70        6.14      3.53 o
   5   6  22        0.42       -0.87      4.80 o
   0   7  22        0.85        0.39      4.40 o
   1   7  22        1.32       -2.20      4.68 o
   2   7  22        1.79        5.68      4.45 o
   3   7  22        1.45        3.58      3.62 o
   4   7  22        1.28        2.17      5.17 o
   0   8  22        0.57       -1.28      6.57 o
   1   8  22        4.62        2.33     11.15 o
   2   8  22        0.08        6.81      3.13 o
   0   1  23        1.32       11.51      3.57 o
   1   1  23       11.51       19.13      2.91 o
   2   1  23        3.29        3.33      4.19 o
   3   1  23       15.15       19.71      4.61 o
   4   1  23        2.46        7.89      2.83 o
   5   1  23        3.56        7.98      3.06 o
   6   1  23        0.49       -0.16      4.15 o
   0   2  23        3.77       -5.53      5.53 o
   1   2  23        0.01       -2.81      3.89 o
   2   2  23        3.72        4.44      3.12 o
   3   2  23        0.04        0.22      4.25 o
   4   2  23        2.14       -0.54      5.96 o
   5   2  23        0.03       -0.81      4.43 o
   6   2  23        0.76       -3.10      5.53 o
   0   3  23        1.78       -5.19      5.19 o
   1   3  23        0.66        1.38      3.51 o
   2   3  23        0.48        2.12      3.18 o
   3   3  23        3.25       -3.46      4.28 o
   4   3  23        0.13       -1.76      4.07 o
   5   3  23        0.67       -0.81      4.17 o
   6   3  23        0.19        5.42      4.41 o
   0   4  23        2.68        1.42      5.65 o
   1   4  23        0.03       -3.11      3.59 o
   2   4  23        1.43        3.49      7.09 o
   3   4  23        0.47       -2.90      5.47 o
   4   4  23        0.71       -0.65      4.11 o
   5   4  23        0.05        0.55      3.37 o
   0   5  23        0.03        2.22      3.85 o
   1   5  23        0.29        3.41      3.89 o
   2   5  23        0.00        4.56      2.77 o
   3   5  23        0.06       -2.44      7.69 o
   4   5  23        0.01       -0.86      4.33 o
   5   5  23        0.10        2.25      3.62 o
   0   6  23        0.01       -5.88      6.18 o
   1   6  23        0.37       -3.13      4.36 o
   2   6  23        0.03        2.63      4.12 o
   3   6  23        0.85       -2.87      4.42 o
   4   6  23        0.02       -5.71      6.06 o
   0   7  23        0.08       -4.58      6.63 o
   1   7  23        0.08        2.75      3.06 o
   2   7  23        0.09       -3.21      4.80 o
   3   7  23        0.48       -1.87      4.44 o
   0   0  24       53.09       57.82      5.44 o
   1   0  24        9.41       12.68      3.21 o
   2   0  24       57.90       69.35      4.07 o
   3   0  24        4.01       -0.47      4.18 o
   4   0  24       35.36       42.67      5.66 o
   5   0  24        3.07        7.34      3.31 o
   6   0  24       10.63       15.87      3.60 o
   0   1  24        1.90        3.78      5.83 o
   1   1  24       15.14       18.71      3.90 o
   2   1  24        1.98        2.40      4.14 o
   3   1  24       10.90        9.43      3.81 o
   4   1  24        1.14        0.50      3.42 o
   5   1  24        6.10       10.59      3.14 o
   6   1  24        0.34        0.22      4.74 o
   0   2  24        8.82       -1.74      5.99 o
   1   2  24        0.91        0.63      3.87 o
   2   2  24        3.33       -2.24      4.10 o
   3   2  24        0.09       -1.70      7.08 o
   4   2  24        1.58        7.43      2.88 o
   5   2  24        0.25        4.46      5.39 o
   0   3  24        0.00       -5.45      5.45 o
   1   3  24        2.01        3.88      8.12 o
   2   3  24        0.19       -0.71      3.87 o
   3   3  24        1.85        2.70      3.25 o
   4   3  24        0.21       -0.79      4.34 o
   5   3  24        0.81       -4.36      4.36 o
   0   4  24        1.18        2.60      4.92 o
   1   4  24        0.00       -0.54      3.90 o
   2   4  24        0.11        4.65      3.53 o
   3   4  24        0.06       -4.35      4.35 o
   4   4  24        0.05        0.81      4.07 o
   5   4  24        0.00        1.30      4.34 o
   0   5  24        0.39        3.50      5.59 o
   1   5  24        5.25       -0.77      6.66 o
   2   5  24        0.02       -3.76      5.59 o
   3   5  24        4.50        5.80      3.07 o
   4   5  24        0.01       -3.78      4.65 o
   0   6  24        4.11        1.63      6.32 o
   1   6  24        8.29       14.54      8.46 o
   2   6  24        5.42        9.10      9.77 o
   3   6  24        5.13        6.39      3.42 o
   0   7  24        0.03        2.17      4.75 o
   1   7  24        9.36       10.49      3.56 o
   0   1  25        0.03       -0.36      5.18 o
   1   1  25        7.42        8.04      9.97 o
   2   1  25        0.10        0.75      4.01 o
   3   1  25        2.38        3.29      3.44 o
   4   1  25        0.07        3.27      3.24 o
   5   1  25        2.05       -1.23      7.29 o
   0   2  25       14.35       13.28      4.47 o
   1   2  25        1.53       -1.51      4.01 o
   2   2  25       12.38       20.09      3.13 o
   3   2  25        1.56        4.32      3.29 o
   4   2  25        6.99        1.28      5.34 o
   5   2  25        0.53        4.99      4.14 o
   0   3  25        0.02        0.37      5.73 o
   1   3  25        0.03        2.85      5.05 o
   2   3  25        0.20       -1.57      4.47 o
   3   3  25        0.72        7.04      2.71 o
   4   3  25        0.17       -3.36      4.73 o
   0   4  25        0.87       -5.95      5.95 o
   1   4  25        0.10        1.08      4.13 o
   2   4  25        0.52       -3.62      4.23 o
   3   4  25        0.32       -0.08      4.33 o
   4   4  25        0.32        3.24      4.46 o
   0   5  25        0.13        6.13      4.25 o
   1   5  25        8.33        6.08      3.33 o
   2   5  25        0.21        1.81      3.27 o
   3   5  25        3.90        4.08      8.32 o
   0   6  25        1.09        1.93      4.69 o
   1   6  25        0.49       -4.07      6.91 o
   2   6  25        1.13        4.44      4.51 o
   0   0  26        0.10        4.97      5.78 o
   1   0  26        9.52        8.42      5.39 o
   2   0  26        0.64        4.01      4.21 o
   3   0  26        9.18        1.92      4.06 o
   4   0  26        0.37        4.97      3.63 o
   0   1  26        5.27        1.54      6.21 o
   1   1  26        5.56        7.55      3.14 o
   2   1  26        4.03       -0.57      4.36 o
   3   1  26        3.82        8.99      3.17 o
   4   1  26        2.41        5.02      3.65 o
   0   2  26        0.32       -1.75      4.14 o
   1   2  26        0.04       -4.28      4.28 o
   2   2  26        1.13        2.87      3.38 o
   3   2  26        0.02       -1.41      3.32 o
   4   2  26        0.97        0.61      5.17 o
   0   3  26        0.01       -5.44      5.44 o
   1   3  26        0.34       -2.03      6.83 o
   2   3  26        0.02        1.22      2.84 o
   3   3  26        0.32        3.87      3.70 o
   4   3  26        0.01       -2.15      4.43 o
   0   4  26        0.04       -6.38      6.38 o
   1   4  26        0.00        6.78      3.39 o
   2   4  26        0.05       -5.48      6.98 o
   3   4  26        0.01        3.94      4.43 o
   0   5  26        2.37       -0.43      6.30 o
   1   5  26        0.23        1.18      4.52 o
   2   5  26        2.80        2.71      3.80 o
   0   1  27        0.92        3.45      4.21 o
   1   1  27        2.99       -0.55      3.61 o
   2   1  27        0.37       -2.51      4.47 o
   3   1  27        3.35        1.21      3.91 o
   0   2  27        0.06       -4.53      6.14 o
   1   2  27        0.06        4.59      4.26 o
   2   2  27        0.06       -4.15      4.45 o
   3   2  27        0.17       -2.69      7.82 o
   0   3  27        0.96       -2.11      6.03 o
   1   3  27        0.58        3.68      3.61 o
   2   3  27        1.17        3.64      3.78 o
   0   4  27        0.10        4.77      6.36 o
   1   4  27        1.31       -0.56      4.54 o
   0   0  28        0.92       10.44      4.17 o
   1   0  28        0.07       -0.07      4.34 o
   2   0  28        1.32        3.10      3.81 o
   0   1  28        0.11        4.27      5.99 o
   1   1  28        0.00       -1.24      5.27 o
   2   1  28        0.05        2.18      3.61 o
   0   2  28        0.92       -4.76      6.29 o
   1   2  28        0.28        0.42      4.38 o
 
